# Supplementary material for: Focused Examination of the Intestinal Epithelium Reveals Transcriptional Signatures Consistent with Disturbances in Enterocyte Maturation and Differentiation during the Course of SIV Infection
Source: PLoS One. 2013 Apr 9;8(4):e60122. doi: 10.1371/journal.pone.0060122 (PMC3621888; doi:10.1371/journal.pone.0060122)
Supplement: Table S1 — The full list of differentially expressed genes showing statistical significance at 21 days after SIV infection with their affymetrix IDs, gene and functional annotation. Tab 1: Up in 21d PI, Tab 2: Down in 21d PI, Tab 3: Up in 21d compared to 90d PI. (XLSX) [file pone.0060122.s002.xlsx]

## Sheet: 21 v 0_Up_21_d PI
Affymetrix ID	Gene Annotation	Functional Category	P Valuie	Fold Difference
MmugDNA.29658.1.S1_at	CASP2 and RIPK1 domain containing adaptor with death domain	Apoptosis	0.654188	0.0166954
MmugDNA.41363.1.S1_at	forkhead box O1	Apoptosis	0.907028	0.0241418
MmugDNA.31239.1.S1_at	forkhead box O3; forkhead box O3B pseudogene	Apoptosis	0.704871	0.0362695
MmugDNA.16565.1.S1_at	homeodomain interacting protein kinase 2; similar to homeodomain interacting protein kinase 2	Apoptosis	0.940365	0.0257255
MmuSTS.4243.1.S1_s_at	protein phosphatase 1F	Apoptosis	0.623324	0.0369184
MmugDNA.25596.1.S1_at	serine/threonine kinase 17a	Apoptosis	1.04751	0.00506633
MmugDNA.42955.1.S1_at	serine/threonine kinase 17a	Apoptosis	1.15514	3.472e-05
MmugDNA.40254.1.S1_at	serine/threonine kinase 3 (STE20 homolog, yeast)	Apoptosis	1.01893	0.0388028
MmugDNA.40305.1.S1_at	SH3-domain kinase binding protein 1	Apoptosis	0.901289	0.0354797
MmugDNA.18644.1.S1_at	similar to p30 DBC protein	Apoptosis	1.39945	0.0327048
MmugDNA.13380.1.S1_at	similar to WT1-interacting protein	Apoptosis	1.3804	0.00323685
MmugDNA.27405.1.S1_at	sterile alpha motif and leucine zipper containing kinase AZK	Apoptosis	1.36697	0.0172094
MmugDNA.5862.1.S1_s_at	tumor necrosis factor receptor superfamily, member 25	Apoptosis	2.13759	0.00736991
MmugDNA.32885.1.S1_at	ABI family, member 3	Cell adhesion/migration	0.998146	0.0432025
MmugDNA.35889.1.S1_at	aggrecan 1	Cell adhesion/migration	1.27722	0.0328515
MmugDNA.29914.1.S1_at	CD44 molecule (Indian blood group)	Cell adhesion/migration	1.02014	0.0277395
MmugDNA.7831.1.S1_at	CD96 molecule	Cell adhesion/migration	1.28979	0.0424155
MmugDNA.27391.1.S1_at	chromosome 9 open reading frame 127 ortholog	Cell adhesion/migration	1.40126	0.0482438
MmugDNA.6218.1.S1_at	dystonin	Cell adhesion/migration	1.28913	0.0474317
MmugDNA.12761.1.S1_at	endothelial cell adhesion molecule	Cell adhesion/migration	0.861313	0.0429718
MmugDNA.40781.1.S1_at	glypican 6	Cell adhesion/migration	1.24044	0.0329518
MmugDNA.7064.1.S1_at	glypican 6	Cell adhesion/migration	1.64251	0.0482788
MmugDNA.26225.1.S1_at	integrin, alpha L (antigen CD11A (p180), lymphocyte function-associated antigen 1; alpha polypeptide)	Cell adhesion/migration	1.52913	0.0108114
MmugDNA.38661.1.S1_at	kazrin	Cell adhesion/migration	0.665834	0.000668852
MmugDNA.19320.1.S1_x_at	sialic acid binding Ig-like lectin 8	Cell adhesion/migration	1.24495	0.0257957
MmugDNA.4599.1.S1_at	similar to cell adhesion molecule JCAM	Cell adhesion/migration	1.2393	0.0182364
MmugDNA.39626.1.S1_at	similar to laminin, alpha 1 precursor	Cell adhesion/migration	0.958707	0.0393143
MmugDNA.343.1.S1_s_at	similar to MUC1 mucin isoform 1 precursor	Cell adhesion/migration	1.33636	0.0160859
MmugDNA.30275.1.S1_at	similar to protocadherin 1 isoform 2 precursor	Cell adhesion/migration	0.934519	0.00671205
Mmu.15956.1.S1_at	similar to protocadherin alpha 1 isoform 2 precursor	Cell adhesion/migration	1.58208	0.00412768
MmugDNA.17571.1.S1_at	similar to Repetin	Cell adhesion/migration	1.00328	0.0103372
MmugDNA.20795.1.S1_at	similar to slit homolog 1	Cell adhesion/migration	0.886999	0.0254007
MmuSTS.2547.1.S1_at	similar to tight junction protein 4 (peripheral)	Cell adhesion/migration	1.28053	0.0465351
MmugDNA.31166.1.S1_at	similar to vitrin	Cell adhesion/migration	0.612397	0.0440696
MmugDNA.6370.1.S1_at	thrombospondin 1	Cell adhesion/migration	1.3145	0.0013728
MmugDNA.33416.1.S1_at	centrosomal protein 164kDa	Cell division/differentiation	0.702867	0.028453
MmuSTS.1979.1.S1_at	cyclin D3	Cell division/differentiation	0.753868	0.00741853
MmugDNA.11705.1.S1_at	cyclin I	Cell division/differentiation	0.62102	0.0167806
MmuSTS.1859.1.S1_at	cyclin-dependent kinase inhibitor 2D (p19, inhibits CDK4)	Cell division/differentiation	0.76434	0.0330005
MmuSTS.4373.1.S1_at	fibroblast growth factor 4	Cell division/differentiation	0.993633	0.0169983
MmugDNA.18793.1.S1_at	hepsin	Cell division/differentiation	0.693165	0.0323995
MmugDNA.23948.1.S1_at	hepsin	Cell division/differentiation	0.817167	0.0310677
MmugDNA.35233.1.S1_at	inscuteable homolog (Drosophila)	Cell division/differentiation	1.92307	0.0395178
MmugDNA.15528.1.S1_at	insulin-like growth factor binding protein-like 1	Cell division/differentiation	1.29325	0.0404061
MmugDNA.12789.1.S1_s_at	opioid growth factor receptor	Cell division/differentiation	0.89264	0.0129854
MmugDNA.6671.1.S1_at	PDS5, regulator of cohesion maintenance, homolog A (S. cerevisiae)	Cell division/differentiation	1.249	0.0411961
MmugDNA.9465.1.S1_at	RAB11 family interacting protein 3 (class II)	Cell division/differentiation	0.604883	0.0404512
MmugDNA.15241.1.S1_at	REC8 homolog (yeast)	Cell division/differentiation	0.779411	0.0146841
MmuSTS.2753.1.S1_at	SH2 domain protein 2A	Cell division/differentiation	0.946374	0.0336177
MmugDNA.3172.1.S1_at	similar to basic leucine zipper and W2 domains 2	Cell division/differentiation	1.15644	0.0458399
MmugDNA.6682.1.S1_at	similar to citron	Cell division/differentiation	0.638068	0.0425233
MmuSTS.1470.1.S1_at	similar to G-2 and S-phase expressed 1	Cell division/differentiation	0.719595	0.033291
MmuSTS.12.1.S1_at	similar to hairy and enhancer of split 6	Cell division/differentiation	0.671969	0.0376686
MmugDNA.41844.1.S1_at	similar to NDRG family member 4	Cell division/differentiation	0.861855	0.0270925
MmugDNA.17650.1.S1_at	similar to neurofibromin 2 isoform 2	Cell division/differentiation	0.952422	0.0258653
MmugDNA.43286.1.S1_at	similar to septin 1	Cell division/differentiation	2.14527	0.04709
MmugDNA.16983.1.S1_at	similar to SMC1 structural maintenance of chromosomes 1-like 2	Cell division/differentiation	0.732131	0.02147
MmugDNA.20926.1.S1_at	structural maintenance of chromosomes 4	Cell division/differentiation	1.63114	0.0326688
MmugDNA.29621.1.S1_at	bone morphogenetic protein 6	Cell signaling	0.934228	0.0200401
MmuSTS.186.1.S1_at	cholinergic receptor, muscarinic 3	Cell signaling	1.46777	0.0238993
MmugDNA.16597.1.S1_at	ciliary neurotrophic factor receptor	Cell signaling	1.34427	0.0406962
MmugDNA.37667.1.S1_at	cytohesin 4	Cell signaling	1.4337	0.00804212
MmugDNA.1851.1.S1_at	dedicator of cytokinesis 9	Cell signaling	0.841303	0.0366023
MmuSTS.4066.1.S1_at	delta-like 4 (Drosophila)	Cell signaling	0.669466	0.0222834
MmugDNA.20872.1.S1_at	docking protein 1	Cell signaling	1.13703	0.0131457
MmuSTS.4138.1.S1_at	EPH receptor A2	Cell signaling	0.743951	0.0429333
MmugDNA.36696.1.S1_at	family with sequence similarity 120A	Cell signaling	1.5517	0.0203411
MmugDNA.5031.1.S1_at	G protein-coupled receptor 17	Cell signaling	1.25311	0.0333179
MmugDNA.42291.1.S1_at	G protein-coupled receptor kinase 6	Cell signaling	0.929651	0.0152692
MmugDNA.31413.1.S1_x_at	GTPase activating protein (SH3 domain) binding protein 1	Cell signaling	1.50397	0.018979
MmugDNA.32472.1.S1_at	guanine nucleotide binding protein (G protein), gamma 2	Cell signaling	1.17772	0.0326425
MmugDNA.19006.1.S1_at	interleukin 17 receptor C	Cell signaling	1.73867	0.0445853
MmugDNA.20381.1.S1_at	interleukin 2 receptor, beta	Cell signaling	0.673016	0.00553945
MmugDNA.9606.1.S1_at	IQ motif and Sec7 domain 1	Cell signaling	1.71931	0.0378074
MmugDNA.26823.1.S1_at	mitogen-activated protein kinase kinase kinase 2	Cell signaling	0.691821	0.0318477
MmuSTS.1609.1.S1_at	neurexophilin 3	Cell signaling	0.60872	0.00342364
MmugDNA.29582.1.S1_at	neurotrophic tyrosine kinase, receptor, type 3	Cell signaling	1.76539	0.0457899
MmugDNA.17110.1.S1_at	opioid receptor, mu 1	Cell signaling	0.926417	0.0274332
MmugDNA.10221.1.S1_at	phosphodiesterase 11A	Cell signaling	1.71899	0.0199334
MmugDNA.20907.1.S1_at	phosphodiesterase 4A, cAMP-specific (phosphodiesterase E2 dunce homolog, Drosophila)	Cell signaling	1.2265	0.0460828
MmugDNA.18546.1.S1_at	phosphoinositide-3-kinase, regulatory subunit 2 (beta)	Cell signaling	0.942807	0.0136375
MmugDNA.16718.1.S1_at	protein tyrosine phosphatase, non-receptor type 22 (lymphoid)	Cell signaling	1.04693	0.0310066
MmugDNA.15828.1.S1_at	Ran GTPase activating protein 1	Cell signaling	1.24872	0.0418118
MmugDNA.6814.1.S1_at	Ras and Rab interactor 2	Cell signaling	0.83996	0.0413494
MmugDNA.30792.1.S1_at	regulator of calcineurin 1	Cell signaling	2.30153	0.0289332
MmugDNA.18544.1.S1_at	renal tumor antigen	Cell signaling	1.26593	0.0385868
MmuSTS.486.1.S1_at	Rho GDP dissociation inhibitor (GDI) beta	Cell signaling	0.738413	0.0383653
MmugDNA.35645.1.S1_s_at	Rho GTPase activating protein 9	Cell signaling	0.812032	0.00818938
MmugDNA.16866.1.S1_at	Rho guanine nucleotide exchange factor (GEF) 10-like	Cell signaling	0.92939	0.0104148
MmugDNA.29931.1.S1_at	Rho guanine nucleotide exchange factor (GEF) 15	Cell signaling	1.11414	0.0224928
MmugDNA.22148.1.S1_at	SH2 domain containing 1B	Cell signaling	0.887256	0.0315072
MmuSTS.2162.1.S1_at	SH2 domain containing 3C	Cell signaling	1.10141	0.00244545
MmugDNA.39647.1.S1_at	similar to ALS2 C-terminal like isoform 1	Cell signaling	0.695417	0.0326017
MmugDNA.4962.1.S1_at	similar to arrestin 3, retinal (X-arrestin)	Cell signaling	1.14186	0.0490095
MmugDNA.6194.1.S1_s_at	similar to centaurin, gamma-like family, member 1	Cell signaling	2.01775	0.0074553
MmugDNA.12924.1.S1_at	similar to cornichon homolog 2	Cell signaling	1.13152	0.038763
MmugDNA.21892.1.S1_at	similar to cryptic	Cell signaling	0.850215	0.00752069
MmuSTS.1325.1.S1_at	similar to dishevelled 2	Cell signaling	0.855446	0.0248532
MmuSTS.4143.1.S1_at	similar to ephrin receptor EphB3 precursor	Cell signaling	0.765188	0.0227392
MmugDNA.31484.1.S1_at	similar to G protein-coupled receptor 25	Cell signaling	0.691342	0.0334517
MmugDNA.13444.1.S1_at	similar to growth factor receptor-bound protein 7	Cell signaling	1.01376	0.0435161
MmugDNA.16750.1.S1_at	similar to minor histocompatibility antigen HA-1	Cell signaling	1.07092	0.0426923
MmugDNA.29719.1.S1_at	similar to mitogen-activated protein kinase kinase 7	Cell signaling	2.1554	0.0208491
MmugDNA.2806.1.S1_s_at	similar to Mitogen-activated protein kinase kinase kinase kinase 1 (MAPK/ERK kinase kinase kinase 1) (MEK kinase kinase 1) (MEKKK 1) (Hematopoietic progenitor kinase)	Cell signaling	0.902176	0.0388786
MmugDNA.17702.1.S1_at	similar to myozenin 3	Cell signaling	0.742474	0.0340708
MmugDNA.40031.1.S1_at	similar to Olfactory receptor 2A42	Cell signaling	0.639149	0.00690594
MmuSTS.636.1.S1_s_at	similar to Olfactory receptor 2W3 (Olfactory receptor OR1-49); tripartite motif-containing 58	Cell signaling	1.07677	0.0235208
MmuSTS.428.1.S1_s_at	similar to Olfactory receptor 4D9 (Olfactory receptor OR11-253)	Cell signaling	1.66558	0.00903047
MmunewRS.316.1.S1_at	similar to Olfactory receptor 52N1	Cell signaling	1.06206	0.0123996
MmuSTS.517.1.S1_s_at	similar to Olfactory receptor 6M1 (Olfactory receptor OR11-271)	Cell signaling	1.81565	0.0215583
MmuSTS.523.1.S1_s_at	similar to Olfactory receptor 8H3	Cell signaling	1.24704	0.0423397
MmunewRS.621.1.S1_at	similar to Olfactory receptor 8K3	Cell signaling	0.635432	0.0318616
MmuSTS.400.1.S1_s_at	similar to olfactory receptor, family 2, subfamily B, member 11	Cell signaling	0.881212	0.0353733
MmunewRS.84.1.S1_at	similar to olfactory receptor, family 2, subfamily T, member 1	Cell signaling	1.08547	0.0204869
MmugDNA.32314.1.S1_at	similar to Ras-interacting protein 1	Cell signaling	0.687324	0.043836
MmugDNA.7127.1.S1_at	similar to RAS-like, family 10, member B	Cell signaling	0.626955	0.0490602
MmugDNA.26363.1.S1_s_at	similar to Ras-related protein Rab-27A	Cell signaling	0.94033	0.0379382
MmunewRS.576.1.S1_at	similar to Rho guanine nucleotide exchange factor 1 isoform 2	Cell signaling	0.954221	0.0366121
MmugDNA.16018.1.S1_at	similar to rhophilin 1	Cell signaling	0.864954	0.0352397
MmugDNA.12539.1.S1_s_at	similar to TBC1 domain family, member 10C	Cell signaling	1.7414	0.00831173
MmugDNA.879.1.S1_at	similar to TBC1 domain family, member 16	Cell signaling	1.61698	0.00306977
MmugDNA.18024.1.S1_at	similar to TRAF3-interacting JNK-activating modulator	Cell signaling	1.61799	0.0472044
MmugDNA.17192.1.S1_s_at	similar to transmembrane prostate androgen-induced protein isoform b	Cell signaling	0.957962	0.0250617
MmugDNA.24297.1.S1_at	suppressor of cytokine signaling 1	Cell signaling	0.723354	0.0255986
MmugDNA.1909.1.S1_at	TBC1 domain family, member 14	Cell signaling	1.707	0.0118788
MmugDNA.2598.1.S1_at	transmembrane 4 superfamily member 12	Cell signaling	1.44447	0.00648378
MmugDNA.37530.1.S1_at	brain and reproductive organ-expressed (TNFRSF1A modulator)	DNA replication/repair	1.774	0.00987114
MmugDNA.6201.1.S1_at	CDC14 cell division cycle 14 homolog B (S. cerevisiae)	DNA replication/repair	0.951735	0.0493489
MmugDNA.21758.1.S1_at	DNA cross-link repair 1C (PSO2 homolog, S. cerevisiae)	DNA replication/repair	1.02185	0.00109862
MmugDNA.30712.1.S1_at	general transcription factor IIH, polypeptide 3, 34kDa	DNA replication/repair	1.57288	0.0419464
MmugDNA.24410.1.S1_at	melanoma associated antigen (mutated) 1	DNA replication/repair	0.735317	0.0167054
MmugDNA.30438.1.S1_at	similar to Nucleosome assembly protein 1-like 1 (NAP-1-related protein) (hNRP)	DNA replication/repair	1.06008	0.0333803
MmugDNA.7701.1.S1_at	similar to telomerase reverse transcriptase isoform 1	DNA replication/repair	1.54971	0.0487024
MmugDNA.40633.1.S1_at	similar to TFIIH basal transcription factor complex helicase subunit (DNA-repair protein complementing XP-D cells) (Xeroderma pigmentosum group D complementing protein) (CXPD) (DNA excision repair protein ERCC-2)	DNA replication/repair	0.659206	0.0469047
MmunewRS.70.1.S1_at	beta-defensin 1	Immune defense/ Inflammation	0.668562	0.000102791
Mmu.11584.1.S1_at	bone marrow stromal cell antigen 2	Immune defense/ Inflammation	1.11793	0.0477077
MmuSTS.3995.1.S1_at	chemokine (C-X3-C motif) receptor 1	Immune defense/ Inflammation	1.0486	0.0357156
MmugDNA.17084.1.S1_at	granzyme K	Immune defense/ Inflammation	0.952378	0.00940814
Mmu.2673.1.S1_at	interleukin 12B (natural killer cell stimulatory factor 2, cytotoxic lymphocyte maturation factor 2, p40)	Immune defense/ Inflammation	1.58835	0.0460507
Mmu.7460.4.S1_a_at	killer-cell Ig-like receptor KIR3DH5	Immune defense/ Inflammation	1.20128	0.0161255
Mmu.2091.3.S1_at	major histocompatibility complex, class I, AG	Immune defense/ Inflammation	1.17427	0.0273006
Mmu.2091.3.S1_x_at	major histocompatibility complex, class I, AG	Immune defense/ Inflammation	1.07316	0.0465468
MmugDNA.8972.1.S1_at	mucin 3B, cell surface associated; similar to Mucin-3A precursor (Intestinal mucin-3A); mucin 3A, cell surface associated; similar to mucin 3	Immune defense/ Inflammation	1.93911	0.0177937
MmuSTS.3006.1.S1_at	myxovirus (influenza virus) resistance 1, interferon-inducible protein p78 (mouse)	Immune defense/ Inflammation	1.39007	0.0380262
Mmu.1906.10.S1_s_at	NKG2-A	Immune defense/ Inflammation	1.54657	0.0465906
MmuSTS.3256.1.S1_at	sema domain, immunoglobulin domain (Ig), transmembrane domain (TM) and short cytoplasmic domain, (semaphorin) 4D	Immune defense/ Inflammation	1.08807	0.0478494
MmugDNA.3998.1.S1_at	similar to C-type lectin domain family 4, member D	Immune defense/ Inflammation	1.82265	0.0173691
MmugDNA.19247.1.S1_at	similar to Ig kappa chain V-II region 17S29.1	Immune defense/ Inflammation	0.774397	0.0227072
MmugDNA.36837.1.S1_at	similar to poly(rC) binding protein 2 (predicted)	Immune defense/ Inflammation	0.829672	0.0479274
MmugDNA.5611.1.S1_at	similar to sushi domain containing 2	Immune defense/ Inflammation	1.84893	0.0331784
MmugDNA.41148.1.S1_at	similar to T-cell receptor interacting molecule	Immune defense/ Inflammation	0.951971	0.0403284
MmugDNA.16367.1.S1_at	similar to T-cell surface glycoprotein CD8 beta chain precursor (CD8b antigen)	Immune defense/ Inflammation	0.861449	0.0227334
MmuSTS.4035.1.S1_at	Toll-like receptor 9	Immune defense/ Inflammation	0.884491	0.0282585
MmugDNA.8132.1.S1_at	uromodulin	Immune defense/ Inflammation	0.67843	0.0385817
MmugDNA.31403.1.S1_at	adenylate kinase 2	Metabolism	0.835838	0.027206
MmugDNA.22989.1.S1_at	ariadne homolog 2 (Drosophila)	Metabolism	1.03549	0.0494824
MmugDNA.29613.1.S1_at	asparagine-linked glycosylation 13 homolog (S. cerevisiae)	Metabolism	0.858321	0.0386849
MmugDNA.32522.1.S1_at	carbohydrate (chondroitin 4) sulfotransferase 11	Metabolism	1.11251	0.0146296
MmugDNA.8163.1.S1_at	carboxypeptidase A6	Metabolism	0.884814	0.0246967
MmugDNA.33371.1.S1_at	chymotrypsin-like	Metabolism	1.49524	0.0150221
MmugDNA.26188.1.S1_at	endothelin converting enzyme-like 1	Metabolism	0.96432	0.0273648
MmugDNA.1880.1.S1_at	F-box protein 38	Metabolism	0.804546	0.0456443
MmugDNA.28985.1.S1_at	glucose phosphate isomerase	Metabolism	0.747701	0.0489549
MmugDNA.21622.1.S1_at	glycosylphosphatidylinositol anchored high density lipoprotein binding protein 1	Metabolism	1.30434	0.0440726
MmugDNA.31533.1.S1_at	hydroxysteroid (11-beta) dehydrogenase 1	Metabolism	1.63322	0.0124851
MmugDNA.17118.1.S1_at	ISG15 ubiquitin-like modifier	Metabolism	1.55004	0.0429495
MmugDNA.18569.1.S1_at	JMJD7-PLA2G4B readthrough transcript	Metabolism	0.684881	0.030291
MmugDNA.21926.1.S1_at	lysophosphatidylcholine acyltransferase 3	Metabolism	1.44805	0.039252
MmugDNA.29065.1.S1_at	membrane-associated ring finger (C3HC4) 3	Metabolism	1.12429	0.00433872
MmunewRS.949.1.S1_at	metallothionein 3	Metabolism	0.960556	0.0302885
MmugDNA.41860.1.S1_at	N-acylaminoacyl-peptide hydrolase	Metabolism	0.698816	0.0178897
MmugDNA.13400.1.S1_at	O-linked N-acetylglucosamine (GlcNAc) transferase (UDP-N-acetylglucosamine:polypeptide-N-acetylglucosaminyl transferase)	Metabolism	0.994127	0.0134516
MmugDNA.9328.1.S1_at	phospholipase B domain containing 2	Metabolism	0.977839	0.0452324
MmugDNA.22288.1.S1_at	quiescin Q6 sulfhydryl oxidase 2	Metabolism	0.787928	0.00444829
MmugDNA.42367.1.S1_at	ring finger protein 111	Metabolism	0.933042	0.0208275
MmugDNA.39774.1.S1_at	similar to 1-aminocyclopropane-1-carboxylate synthase	Metabolism	0.850854	0.000543182
MmugDNA.40829.1.S1_at	similar to calpain 8	Metabolism	0.793349	0.0374063
MmugDNA.17578.1.S1_at	similar to COP9 constitutive photomorphogenic homolog subunit 7B	Metabolism	1.24056	0.036919
MmugDNA.34474.1.S1_at	similar to cysteine sulfinic acid decarboxylase-related protein 2	Metabolism	1.32115	0.00720612
MmuSTS.4183.1.S1_at	similar to cytochrome b-561 domain containing 1	Metabolism	1.1855	0.0476684
MmugDNA.39679.1.S1_at	similar to cytochrome c oxidase subunit IV isoform 2	Metabolism	0.744451	0.0269653
MmugDNA.36186.1.S1_at	similar to cytochrome P450, family 2, subfamily J, polypeptide 2	Metabolism	0.806315	0.0109229
MmugDNA.32084.1.S1_at	similar to Dipeptidyl-peptidase 2 precursor (Dipeptidyl-peptidase II) (DPP II) (Dipeptidyl aminopeptidase II) (Quiescent cell proline dipeptidase) (Dipeptidyl peptidase 7)	Metabolism	1.06365	0.0381389
MmugDNA.23714.1.S1_at	similar to hexosaminidase (glycosyl hydrolase family 20, catalytic domain) containing	Metabolism	1.17547	0.0255234
MmugDNA.39985.1.S1_at	similar to inter-alpha (globulin) inhibitor H5	Metabolism	1.27089	0.0273406
MmugDNA.29761.1.S1_at	similar to Molybdenum cofactor synthesis protein 2 large subunit (Molybdopterin synthase large subunit) (MPT synthase large subunit) (MOCS2B) (MOCO1-B)	Metabolism	1.1203	0.00611182
MmugDNA.23558.1.S1_at	similar to Ornithine decarboxylase antizyme (ODC-Az)	Metabolism	0.848664	0.00236588
MmugDNA.2337.1.S1_at	similar to phospholipase A2, group V	Metabolism	1.23051	0.0332851
MmugDNA.35980.1.S1_at	similar to serine palmitoyltransferase, long chain base subunit 2	Metabolism	1.11626	0.0326398
MmugDNA.23984.1.S1_at	similar to tripartite motif protein 31 isoform alpha	Metabolism	1.04825	0.0188988
MmugDNA.23968.1.S1_at	similar to ubiquitin specific protease 32	Metabolism	0.927466	0.0202886
MmugDNA.15052.1.S1_at	ST6 (alpha-N-acetyl-neuraminyl-2,3-beta-galactosyl-1,3)-N-acetylgalactosaminide alpha-2,6-sialyltransferase 6	Metabolism	0.68305	0.022831
MmugDNA.27287.1.S1_at	tripartite motif-containing 36	Metabolism	1.43683	0.00684929
MmugDNA.10555.1.S1_at	tyrosylprotein sulfotransferase 2	Metabolism	1.08023	0.0263545
MmuSTS.4732.1.S1_at	U-box domain containing 5	Metabolism	1.10534	0.0347185
MmugDNA.29728.1.S1_at	aarF domain containing kinase 2	Other functions	1.68875	0.000927028
MmugDNA.19517.1.S1_at	armadillo repeat containing, X-linked 4	Other functions	1.48744	0.0103981
MmugDNA.30767.1.S1_at	AT1G08380	Other functions	1.13081	0.00788782
MmugDNA.2328.1.S1_at	BCL2-associated athanogene 2	Other functions	1.42323	0.0466277
MmugDNA.37266.1.S1_at	beaded filament structural protein 2, phakinin	Other functions	1.92732	0.0112539
MmugDNA.31803.1.S1_at	calcium binding protein 39-like	Other functions	0.651941	0.0136121
MmugDNA.25336.1.S1_at	chromosome 1 open reading frame 89	Other functions	1.54116	0.045969
MmugDNA.13374.1.S1_at	chromosome 10 open reading frame 95	Other functions	1.5692	0.0466228
MmugDNA.886.1.S1_at	chromosome 20 open reading frame 72	Other functions	0.713749	0.039076
MmugDNA.35296.1.S1_at	chromosome 21 open reading frame 96	Other functions	0.939627	0.0489889
MmugDNA.17138.1.S1_at	chromosome 3 open reading frame 43	Other functions	0.880258	0.0453261
MmugDNA.16491.1.S1_at	chromosome 4 open reading frame 27 ortholog	Other functions	0.803559	0.00844608
MmuSTS.667.1.S1_at	coiled-coil domain containing 9	Other functions	0.6552	0.0189994
MmugDNA.33886.1.S1_at	conserved gene telomeric to alpha globin cluster	Other functions	0.712709	0.0494006
MmugDNA.15972.1.S1_at	CUB and Sushi multiple domains 2	Other functions	1.00469	0.0289199
MmugDNA.34038.1.S1_at	cysteine-rich protein 3	Other functions	0.811353	0.011387
MmugDNA.4435.1.S1_at	EFR3 homolog B (S. cerevisiae)	Other functions	0.833112	0.0364412
MmuSTS.493.1.S1_at	ENSMMUG00000000323	Other functions	0.704956	0.0402228
MmugDNA.6268.1.S1_at	ENSMMUG00000000777	Other functions	0.948175	0.0199381
MmuSTS.3307.1.S1_at	ENSMMUG00000002091	Other functions	1.01594	0.0359795
MmugDNA.38551.1.S1_at	ENSMMUG00000002813	Other functions	0.637882	0.0364993
MmugDNA.11501.1.S1_at	ENSMMUG00000003180	Other functions	1.593	0.0403781
MmugDNA.23093.1.S1_at	ENSMMUG00000003539	Other functions	1.41068	0.0338433
MmuSTS.20.1.S1_at	ENSMMUG00000003840	Other functions	0.826005	0.0291302
MmuSTS.1022.1.S1_at	ENSMMUG00000006267	Other functions	0.923979	0.0181214
MmugDNA.26620.1.S1_at	ENSMMUG00000008579	Other functions	1.04442	0.0318864
MmuSTS.3479.1.S1_at	ENSMMUG00000009057	Other functions	0.800526	0.00608838
MmugDNA.33551.1.S1_at	ENSMMUG00000014244	Other functions	1.10527	0.0326586
MmugDNA.3239.1.S1_at	ENSMMUG00000014397	Other functions	0.706287	0.0037653
MmugDNA.15207.1.S1_at	ENSMMUG00000015910	Other functions	0.724132	0.0358486
MmugDNA.29561.1.S1_at	ENSMMUG00000016891	Other functions	0.878574	0.0132854
MmugDNA.14604.1.S1_s_at	ENSMMUG00000017309	Other functions	0.844956	0.0249015
MmugDNA.23236.1.S1_at	ENSMMUG00000018508	Other functions	1.40624	0.0080655
MmugDNA.11007.1.S1_at	ENSMMUG00000021387	Other functions	1.10549	0.0214626
MmugDNA.19229.1.S1_at	ENSMMUG00000021672	Other functions	1.22372	0.0235616
MmunewRS.914.1.S1_at	ENSMMUG00000022558	Other functions	0.838264	0.0362794
MmugDNA.32091.1.S1_at	ENSMMUG00000022888	Other functions	0.716702	0.0288526
MmugDNA.12354.1.S1_at	ENSMMUG00000028948	Other functions	1.02961	0.0294054
MmugDNA.6089.1.S1_at	ENSMMUG00000034632; ENSMMUG00000035099; ENSMMUG00000034639; ENSMMUG00000035098; ENSMMUG00000034539; ENSMMUG00000034537; ENSMMUG00000034533; ENSMMUG00000034735; ENSMMUG00000034734; ENSMMUG00000035374; ENSMMUG00000035096; ENSMMUG00000035373; ENSMMUG00000035094; ENSMMUG00000035092; ENSMMUG00000034541; ENSMMUG00000034839; ENSMMUG00000034649; ENSMMUG00000035088; ENSMMUG00000034548; ENSMMUG00000034640;…	Other functions	0.873637	0.00432108
MmugDNA.25287.1.S1_at	fibrosin-like 1	Other functions	0.847874	0.0011059
MmugDNA.16946.1.S1_at	glucuronidase, beta/ immunoglobulin lambda-like polypeptide 1 pseudogene	Other functions	1.6642	0.0166459
MmugDNA.16224.1.S1_s_at	H19, imprinted maternally expressed transcript (non-protein coding)	Other functions	1.22587	0.00651484
MmugDNA.38666.1.S1_at	hematological and neurological expressed 1	Other functions	0.616245	0.0053889
MmugDNA.1118.1.S1_at	hypothetical FLJ39534	Other functions	0.664574	0.0256192
MmugDNA.16973.1.S1_at	hypothetical LOC100130502	Other functions	2.7956	0.0190037
MmugDNA.36081.1.S1_s_at	hypothetical LOC100131096	Other functions	0.622686	0.0127284
MmugDNA.668.1.S1_at	hypothetical LOC285401	Other functions	1.46416	0.00752363
MmugDNA.39274.1.S1_at	hypothetical LOC285456	Other functions	1.01603	0.0378463
MmugDNA.40597.1.S1_at	hypothetical LOC285768	Other functions	1.20894	0.018349
MmugDNA.42111.1.S1_at	hypothetical LOC84983	Other functions	0.663778	0.0471636
MmugDNA.14998.1.S1_at	hypothetical protein FLJ33996	Other functions	1.23843	0.0470854
MmugDNA.18320.1.S1_at	hypothetical protein LOC284801; hypothetical LOC649159	Other functions	1.37416	0.0411638
MmugDNA.18321.1.S1_at	hypothetical protein LOC284801; hypothetical LOC649159	Other functions	1.56526	0.0329263
MmugDNA.43595.1.S1_at	hypothetical protein LOC694060	Other functions	0.64627	0.0352406
Mmu.11250.2.S1_at	hypothetical protein LOC696059	Other functions	0.820472	0.00930157
MmugDNA.13644.1.S1_at	hypothetical protein LOC696278	Other functions	0.607588	0.047578
MmugDNA.22831.1.S1_at	hypothetical protein LOC696934	Other functions	3.02812	0.0261255
MmunewRS.355.1.S1_at	hypothetical protein LOC696964	Other functions	1.04691	0.0264847
MmugDNA.30067.1.S1_at	hypothetical protein LOC699605	Other functions	0.768775	0.0288537
MmugDNA.1201.1.S1_at	hypothetical protein LOC700537	Other functions	2.29163	0.021837
MmugDNA.36866.1.S1_at	hypothetical protein LOC701515	Other functions	1.06725	0.0205627
MmugDNA.29116.1.S1_at	hypothetical protein LOC702057	Other functions	0.811206	0.0155674
MmuSTS.4523.1.S1_at	hypothetical protein LOC703647	Other functions	1.02499	0.0194856
MmugDNA.34791.1.S1_at	hypothetical protein LOC705407	Other functions	1.1068	0.0370982
MmugDNA.20898.1.S1_at	hypothetical protein LOC705865	Other functions	1.06667	0.0420264
MmugDNA.26266.1.S1_at	hypothetical protein LOC706752	Other functions	0.691147	0.0200294
MmugDNA.22946.1.S1_at	hypothetical protein LOC708479	Other functions	1.09672	0.0266453
MmugDNA.15942.1.S1_s_at	hypothetical protein LOC708770	Other functions	1.38763	0.0204923
MmugDNA.33880.1.S1_at	hypothetical protein LOC708879	Other functions	1.39355	0.0404394
MmugDNA.35777.1.S1_at	hypothetical protein LOC710526	Other functions	0.839419	0.0438789
MmugDNA.26383.1.S1_at	hypothetical protein LOC710735	Other functions	1.3846	0.023734
MmugDNA.28105.1.S1_at	hypothetical protein LOC710941	Other functions	0.795659	0.0406266
Mmu.5996.2.S1_x_at	hypothetical protein LOC711141	Other functions	0.818799	0.0341444
MmugDNA.33750.1.S1_at	hypothetical protein LOC711315	Other functions	1.02033	0.038144
MmugDNA.19237.1.S1_at	hypothetical protein LOC711805	Other functions	1.93189	0.029503
MmugDNA.41251.1.S1_at	hypothetical protein LOC712701	Other functions	0.690205	0.00482972
MmugDNA.40894.1.S1_at	hypothetical protein LOC714010	Other functions	1.41287	0.0308311
MmugDNA.33681.1.S1_at	hypothetical protein LOC716354	Other functions	0.944615	0.0109441
MmugDNA.15030.1.S1_at	hypothetical protein LOC718826	Other functions	1.30967	0.0244668
MmugDNA.7976.1.S1_at	hypothetical protein LOC719652	Other functions	1.04639	0.0037225
MmugDNA.14421.1.S1_at	inner membrane protein, mitochondrial (mitofilin)	Other functions	0.615785	0.0420692
MmugDNA.14172.1.S1_at	Janus kinase and microtubule interacting protein 3	Other functions	1.05269	0.0306368
MmugDNA.34387.1.S1_at	KIAA1310	Other functions	0.722272	0.0327829
MmugDNA.1519.1.S1_at	KIAA1618	Other functions	1.79361	0.042299
MmugDNA.23560.1.S1_at	lemur tyrosine kinase 3	Other functions	0.788457	0.0232697
MmugDNA.28074.1.S1_at	membrane-spanning 4-domains, subfamily A, member 8B	Other functions	1.22308	0.0483571
MmugDNA.21868.1.S1_at	multimerin 2	Other functions	1.7045	0.00598181
MmugDNA.7157.1.S1_s_at	natural killer cell group 7 sequence	Other functions	1.38579	0.0484609
MmugDNA.34441.1.S1_at	neuron navigator 1	Other functions	1.63956	0.00624952
MmugDNA.9029.1.S1_at	PHD finger protein 20-like 1	Other functions	0.634846	0.00100994
MmugDNA.42017.1.S1_at	protein phosphatase 1, regulatory (inhibitor) subunit 11	Other functions	1.92461	0.0263354
MmugDNA.20522.1.S1_at	protein phosphatase 1, regulatory (inhibitor) subunit 12C	Other functions	0.754079	0.0357491
MmugDNA.5565.1.S1_at	SH3 and cysteine rich domain 2	Other functions	0.763042	0.0459693
MmugDNA.2788.1.S1_at	similar to ankyrin repeat domain 47	Other functions	1.72093	0.0180652
MmugDNA.37748.1.S1_at	similar to cDNA sequence BC048546	Other functions	1.41811	0.0406172
MmuSTS.4293.1.S1_at	similar to CEGP1 protein	Other functions	0.606855	0.0385355
MmugDNA.34768.1.S1_at	similar to CG12393-PA, isoform A	Other functions	0.65133	0.0446871
MmugDNA.19743.1.S1_at	similar to CG30394-PB, isoform B	Other functions	1.47973	0.0304013
MmugDNA.9695.1.S1_at	similar to CG4845-PA	Other functions	0.984169	0.0302325
MmugDNA.13452.1.S1_at	similar to CG7331-PA	Other functions	0.93596	0.00965043
MmugDNA.16456.1.S1_at	similar to CG9164-PA, isoform A	Other functions	1.50067	0.0202079
MmugDNA.36156.1.S1_at	similar to chromosome 10 open reading frame 64	Other functions	0.665669	0.0428175
MmuSTS.4703.1.S1_at	similar to class I cytokine receptor	Other functions	1.38529	0.0482713
MmugDNA.37494.1.S1_at	similar to FCH domain only 1	Other functions	0.64359	0.0092273
MmugDNA.1180.1.S1_at	similar to FUN14 domain containing 2	Other functions	1.16589	0.0302368
MmugDNA.39339.1.S1_at	similar to Golgi autoantigen, golgin subfamily a, 2	Other functions	0.824184	0.000949804
MmugDNA.2440.1.S1_at	similar to keratinocyte associated protein 2	Other functions	1.37854	0.00821191
MmunewRS.265.1.S1_at	similar to kin of IRRE like 3	Other functions	1.42542	0.0343742
MmugDNA.18295.1.S1_at	similar to leucine rich repeat containing 39	Other functions	0.957895	0.0352177
MmugDNA.20895.1.S1_at	similar to leucine rich repeat containing 45	Other functions	1.13751	0.0242734
MmugDNA.35525.1.S1_at	similar to myosin IG	Other functions	0.959348	0.0309904
MmugDNA.43404.1.S1_at	similar to p53-induced protein	Other functions	1.15444	0.0152264
MmugDNA.25877.1.S1_at	similar to prematurely terminated mRNA decay factor-like	Other functions	1.11617	0.0126557
MmugDNA.27914.1.S1_at	similar to Protein FAM55D precursor	Other functions	1.11083	0.0446813
MmugDNA.34033.1.S1_at	similar to Protein KIAA0195 (Transmembrane protein 94)	Other functions	1.23056	0.027892
MmugDNA.8747.1.S1_at	similar to RIKEN cDNA 4832428D23	Other functions	1.34168	0.0205259
MmugDNA.29476.1.S1_at	similar to ring finger protein 185	Other functions	1.4921	0.0425025
MmugDNA.37200.1.S1_at	similar to sushi domain containing 3	Other functions	1.35027	0.00766704
MmugDNA.37620.1.S1_at	similar to transmembrane protein 132E	Other functions	1.33071	0.00875136
MmugDNA.6714.1.S1_at	similar to tripartite motif-containing 62	Other functions	0.891189	0.0486328
MmugDNA.11338.1.S1_at	similar to WAP, follistatin/kazal, immunoglobulin, kunitz and netrin domain containing 1 precursor	Other functions	1.40713	0.0476833
MmugDNA.882.1.S1_at	similar to WAS protein homolog associated with actin, golgi membranes and microtubules; WAS protein homolog associated with actin, golgi membranes and microtubules-like 1	Other functions	1.17997	0.00404792
MmuSTS.2602.1.S1_at	similar to Zinc finger CW-type PWWP domain protein 1 homolog	Other functions	1.01741	0.0338929
MmugDNA.23175.1.S1_at	smu-1 suppressor of mec-8 and unc-52 homolog (C. elegans)	Other functions	0.767494	0.0497891
MmugDNA.3449.1.S1_at	transmembrane protein 121	Other functions	1.30601	0.0495506
MmugDNA.32850.1.S1_at	tubulin tyrosine ligase-like family, member 2	Other functions	1.0611	0.033388
MmugDNA.939.1.S1_at	ubiquitin associated and SH3 domain containing, B	Other functions	1.66933	0.0264372
MmunewRS.767.1.S1_at	ubiquitin-like 4B	Other functions	1.27076	0.0290352
MmugDNA.41878.1.S1_at	Zic family member 4	Other functions	1.16149	0.00420196
MmugDNA.25754.1.S1_at	zinc finger protein 385B	Other functions	1.29498	0.0498416
MmugDNA.26738.1.S1_at	erythrocyte membrane protein band 4.1 like 4A	Regulation of cellular cytoskeleton	1.48244	0.0481581
MmugDNA.1573.1.S1_at	FYVE, RhoGEF and PH domain containing 6	Regulation of cellular cytoskeleton	1.36754	0.0362623
MmugDNA.32315.1.S1_at	myosin IXB	Regulation of cellular cytoskeleton	0.654345	0.00751289
MmugDNA.21765.1.S1_at	myosin XVI	Regulation of cellular cytoskeleton	2.05577	0.0418974
MmugDNA.10167.1.S1_at	ras homolog gene family, member J	Regulation of cellular cytoskeleton	1.42419	0.0207613
MmugDNA.18152.1.S1_at	similar to LIM domain kinase 1	Regulation of cellular cytoskeleton	0.875904	0.0107465
MmugDNA.20191.1.S1_at	similar to Microtubule-actin crosslinking factor 1 (Actin cross-linking family 7)	Regulation of cellular cytoskeleton	2.42129	0.0217646
MmugDNA.32588.1.S1_at	ataxin 1	Transcription	0.812763	0.0453359
MmugDNA.7414.1.S1_at	CCR4-NOT transcription complex, subunit 4	Transcription	1.35179	0.0466266
MmugDNA.16432.1.S1_at	DEAH (Asp-Glu-Ala-His) box polypeptide 8	Transcription	1.04272	0.00550978
MmugDNA.35338.1.S1_at	DEP domain containing 1	Transcription	1.16568	0.0393842
MmugDNA.5507.1.S1_at	forkhead box A2	Transcription	1.01721	0.032387
MmugDNA.38359.1.S1_at	H2A histone family, member Y	Transcription	0.760427	0.0412928
MmugDNA.37168.1.S1_s_at	IKAROS family zinc finger 1 (Ikaros)	Transcription	1.22505	0.0238531
MmuSTS.3357.1.S1_at	IKAROS family zinc finger 3 (Aiolos)	Transcription	1.25117	0.042789
MmugDNA.31094.1.S1_at	jumonji domain containing 5	Transcription	0.840844	0.00334653
MmugDNA.7723.1.S1_at	male-specific lethal 3 homolog (Drosophila)	Transcription	1.76738	0.0380103
MmugDNA.29743.1.S1_at	methyltransferase like 3	Transcription	1.22654	0.0278017
MmugDNA.32082.1.S1_at	nuclear receptor co-repressor 2	Transcription	1.5388	0.0210405
MmugDNA.41358.1.S1_s_at	nuclear receptor subfamily 6, group A, member 1	Transcription	0.958602	0.0481722
MmugDNA.38409.1.S1_at	paired box 5	Transcription	0.823318	0.0156152
MmugDNA.11326.1.S1_at	period homolog 1 (Drosophila)	Transcription	0.917916	0.0410923
MmugDNA.24953.1.S1_at	poly(A) binding protein, cytoplasmic 1	Transcription	1.4925	0.0307004
MmugDNA.38671.1.S1_at	pre-B-cell leukemia homeobox 1	Transcription	1.80072	0.0392509
MmugDNA.6058.1.S1_at	RAR-related orphan receptor A	Transcription	1.85967	0.0461759
MmugDNA.13597.1.S1_at	REST corepressor 3	Transcription	1.03931	0.0226034
MmugDNA.17953.1.S1_at	runt-related transcription factor 1	Transcription	2.04787	0.0190547
MmugDNA.12844.1.S1_at	sal-like 3 (Drosophila)	Transcription	1.2789	0.0421963
MmugDNA.9106.1.S1_at	similar to acheron isoform 1	Transcription	1.01037	0.0135442
MmugDNA.10574.1.S1_at	similar to amyloid beta A4 precursor protein-binding, family B, member 1 isoform delta E9	Transcription	0.649912	0.00886586
MmugDNA.23952.1.S1_at	similar to BTB (POZ) domain containing 14B	Transcription	0.665329	0.0426791
MmugDNA.9720.1.S1_at	similar to enhancer of zeste homolog 1	Transcription	1.06125	0.0492907
MmugDNA.18640.1.S1_at	similar to FRG1 protein (FSHD region gene 1 protein)	Transcription	1.38767	0.00700509
MmugDNA.22186.1.S1_at	similar to GATA binding protein 3 isoform 1	Transcription	0.658982	0.00866851
Mmu.12027.2.S1_at	similar to heterogeneous nuclear ribonucleoprotein K	Transcription	0.941941	0.0356257
MmugDNA.28762.1.S1_at	similar to Kruppel-like factor 7 (ubiquitous)	Transcription	1.17589	0.0164104
MmugDNA.1526.1.S1_at	similar to period 1	Transcription	1.1144	0.00583332
MmugDNA.10606.1.S1_at	similar to SP110 nuclear body protein isoform c	Transcription	0.825639	0.0397827
MmugDNA.38619.1.S1_at	similar to T-box 10	Transcription	1.08848	0.012203
MmugDNA.11343.1.S1_s_at	similar to thyroid hormone receptor-associated protein 5	Transcription	1.35576	0.0411839
MmugDNA.7226.1.S1_at	similar to zinc finger protein 416	Transcription	0.802277	0.00777649
MmugDNA.14337.1.S1_at	teashirt zinc finger homeobox 2	Transcription	1.69936	0.00695679
MmugDNA.10274.1.S1_at	TGIF-like protein on the X	Transcription	0.844085	0.0110344
MmugDNA.14093.1.S1_at	transcription elongation regulator 1	Transcription	0.670142	0.0330321
MmugDNA.2463.1.S1_at	TSC22 domain family, member 1	Transcription	0.850729	0.0179406
MmugDNA.33493.1.S1_at	tumor protein p63	Transcription	1.32872	0.0464934
MmugDNA.11902.1.S1_at	ubiquitin specific peptidase 22	Transcription	2.10888	0.0317397
MmugDNA.26601.1.S1_at	UTP6, small subunit (SSU) processome component, homolog (yeast)	Transcription	1.51936	0.0207179
MmugDNA.8555.1.S1_at	zinc finger protein 557	Transcription	0.696942	0.0158326
MmugDNA.17706.1.S1_at	cysteinyl-tRNA synthetase 2, mitochondrial (putative)	Translation	0.740279	0.0174194
MmugDNA.14731.1.S1_at	density-regulated protein	Translation	1.15879	0.0161327
MmugDNA.23073.1.S1_at	mitochondrial ribosomal protein L44	Translation	1.0453	0.0259802
MmugDNA.35210.1.S1_at	mitochondrial ribosomal protein S17	Translation	0.870873	0.0301158
MmugDNA.36871.1.S1_at	NCK adaptor protein 1	Translation	1.14504	0.033599
MmugDNA.2419.1.S1_at	similar to 40S ribosomal protein S28	Translation	0.937855	0.0215607
MmugDNA.1547.1.S1_at	similar to cold inducible RNA binding protein	Translation	0.813719	0.000395415
MmugDNA.21025.1.S1_at	similar to cold inducible RNA binding protein	Translation	2.32569	0.0358743
MmugDNA.32021.1.S1_at	similar to ribosomal protein L5	Translation	0.990538	0.0240296
MmunewRS.453.1.S1_at	similar to ribosomal protein S2	Translation	1.11376	0.0103372
MmugDNA.6420.1.S1_at	adaptor-related protein complex 1, gamma 2 subunit; junctophilin 4	Transport	1.00688	0.0111492
MmugDNA.5371.1.S1_at	archain 1	Transport	1.31382	0.00993633
MmugDNA.14090.1.S1_at	ATPase type 13A2	Transport	0.660876	0.0422959
MmugDNA.43448.1.S1_at	ATPase, aminophospholipid transporter (APLT), class I, type 8A, member 1	Transport	1.02177	0.0431741
MmugDNA.7295.1.S1_at	ATPase, Ca++ transporting, ubiquitous	Transport	0.993954	0.0375152
MmugDNA.1224.1.S1_s_at	calcium channel, voltage-dependent, beta 1 subunit	Transport	1.03089	0.0489749
MmugDNA.6395.1.S1_at	chromosome 1 open reading frame 71	Transport	0.887362	0.0439025
MmugDNA.1385.1.S1_at	ELKS/RAB6-interacting/CAST family member 1	Transport	1.69828	0.00262824
MmugDNA.12029.1.S1_at	exocyst complex component 4	Transport	1.05592	0.0491378
MmugDNA.22011.1.S1_at	exocyst complex component 4	Transport	1.12575	0.0293493
MmugDNA.23595.1.S1_at	exportin 1 (CRM1 homolog, yeast)	Transport	0.759207	0.0275909
MmugDNA.12676.1.S1_at	hypothetical protein LOC100131098; calcium channel, voltage-dependent, L type, alpha 1C subunit	Transport	0.701037	0.0194163
MmugDNA.4722.1.S1_at	kinesin family member 18B	Transport	0.72143	0.0206802
MmugDNA.30987.1.S1_at	kinesin family member 1C	Transport	1.0036	0.0164913
MmugDNA.2881.1.S1_at	kinesin family member 21B	Transport	0.769283	0.000182225
MmugDNA.22939.1.S1_at	lectin, mannose-binding 2	Transport	1.0087	0.0366022
MmugDNA.11600.1.S1_at	major facilitator superfamily domain containing 2	Transport	1.17769	0.0270075
MmugDNA.22326.1.S1_at	mitochondrial carrier homolog 2 (C. elegans)	Transport	0.997158	0.00441366
MmugDNA.9879.1.S1_at	NADPH oxidase 1	Transport	1.08712	0.0240305
MmugDNA.36646.1.S1_at	neuroglobin	Transport	1.42049	0.0234517
MmuSTS.801.1.S1_s_at	potassium voltage-gated channel, shaker-related subfamily, beta member 2	Transport	0.78953	0.0109273
MmugDNA.16370.1.S1_at	RAB37, member RAS oncogene family	Transport	0.623862	0.0474499
MmugDNA.33757.1.S1_at	RAB39B, member RAS oncogene family	Transport	0.82121	0.0472943
MmuSTS.2830.1.S1_at	similar to CTL2 protein	Transport	1.06645	0.0413488
MmugDNA.6023.1.S1_at	similar to Folate transporter 1 (Solute carrier family 19 member 1) (Placental folate transporter) (FOLT) (Reduced folate carrier protein) (RFC) (Intestinal folate carrier) (IFC-1)	Transport	1.58017	0.0375392
MmugDNA.33811.1.S1_at	similar to Nascent polypeptide-associated complex alpha subunit, muscle-specific form (Alpha-NAC, muscle-specific form)	Transport	1.04126	0.0497132
MmugDNA.238.1.S1_at	similar to P2X purinoceptor 4 (ATP receptor) (P2X4) (Purinergic receptor)	Transport	0.833215	0.0335021
MmuSTS.1387.1.S1_at	similar to potassium voltage-gated channel, subfamily H, member 5 isoform 1	Transport	0.976875	0.0321156
MmugDNA.15281.1.S1_at	similar to sarcalumenin	Transport	0.88184	0.049795
MmugDNA.33412.1.S1_at	similar to solute carrier family 8 member 3 isoform C precursor	Transport	0.69825	0.0308359
MmugDNA.25417.1.S1_at	similar to sorting nexin 25	Transport	0.720055	0.0410069
MmugDNA.21668.1.S1_at	solute carrier family 24 (sodium/potassium/calcium exchanger), member 3	Transport	0.909854	0.0366386
MmugDNA.3489.1.S1_at	solute carrier family 29 (nucleoside transporters), member 2	Transport	1.11773	0.0247755
MmugDNA.9030.1.S1_at	solute carrier family 29 (nucleoside transporters), member 3	Transport	1.09427	0.0284059
MmugDNA.27477.1.S1_at	solute carrier family 4, sodium bicarbonate cotransporter, member 9	Transport	1.04618	0.0483681
MmugDNA.8650.1.S1_at	solute carrier family 6, member 17	Transport	0.872371	0.0178687
MmugDNA.1633.1.S1_at	sorting and assembly machinery component 50 homolog (S. cerevisiae)	Transport	1.29794	0.0243243
MmugDNA.37188.1.S1_at	synaptotagmin-like 1	Transport	0.931061	0.0245588
MmugDNA.16595.1.S1_at	transferrin receptor (p90, CD71)	Transport	1.38264	0.0163622
MmugDNA.19955.1.S1_at	transient receptor potential cation channel, subfamily C, member 3	Transport	0.760672	0.00261412
MmuSTS.1643.1.S1_at	transient receptor potential cation channel, subfamily M, member 5	Transport	0.615764	0.0230258
MmugDNA.4100.1.S1_at	zinc finger, FYVE domain containing 16	Transport	1.71348	0.0413883

## Sheet: 21 v 0_Down_21_d PI
Affymetrix ID	Gene Annotation	Functional Category	P Valuie	Fold Difference
Mmu.12206.2.S1_at	baculoviral IAP repeat-containing 2	Apoptosis	3.56388	0.0375251
MmugDNA.26172.1.S1_at	estrogen receptor binding site associated, antigen, 9	Apoptosis	1.57194	0.0303974
MmugDNA.27780.1.S1_at	FYVE, RhoGEF and PH domain containing 2	Apoptosis	2.78394	0.0273951
MmugDNA.8743.1.S1_at	NUAK family, SNF1-like kinase, 1	Apoptosis	1.72248	0.0298303
MmugDNA.12962.1.S1_at	similar to death effector domain-containing protein	Apoptosis	1.7912	0.00706719
MmugDNA.11043.1.S1_s_at	similar to serine/threonine protein kinase MASK	Apoptosis	1.77564	0.0471745
MmugDNA.25602.1.S1_at	TSC22 domain family, member 3; GRAM domain containing 4	Apoptosis	1.79759	0.0235529
MmugDNA.31296.1.S1_at	X-linked inhibitor of apoptosis	Apoptosis	1.89045	0.04961
MmugDNA.14995.1.S1_at	cadherin 5, type 2	Cell adhesion/migration	2.10913	0.0448794
MmugDNA.40960.1.S1_at	catenin (cadherin-associated protein), alpha 3	Cell adhesion/migration	3.01474	0.0032951
MmugDNA.19523.1.S1_at	CD164 molecule, sialomucin	Cell adhesion/migration	3.99364	0.0470183
MmugDNA.1158.1.S1_at	CD36 molecule (thrombospondin receptor)	Cell adhesion/migration	2.67551	0.00350064
MmugDNA.14128.1.S1_at	cell adhesion molecule with homology to L1CAM (close homolog of L1)	Cell adhesion/migration	1.83095	0.0452732
MmugDNA.39465.1.S1_at	claudin 22	Cell adhesion/migration	2.87938	0.0287454
MmugDNA.14492.1.S1_at	collagen, type IX, alpha 3	Cell adhesion/migration	2.35915	0.0400249
MmuSTS.3690.1.S1_at	collagen, type VI, alpha 1	Cell adhesion/migration	1.96012	0.0304557
MmugDNA.30835.1.S1_at	contactin 1	Cell adhesion/migration	1.99428	0.0414755
MmugDNA.13337.1.S1_at	crumbs homolog 3 (Drosophila)	Cell adhesion/migration	1.58565	0.024505
MmugDNA.42347.1.S1_at	fibronectin leucine rich transmembrane protein 3	Cell adhesion/migration	2.02359	0.0409255
MmuSTS.4262.1.S1_at	glycoprotein IX (platelet)	Cell adhesion/migration	1.62234	0.0256553
Mmu.4039.1.S1_at	integrin, alpha 6	Cell adhesion/migration	2.4735	0.0234265
MmugDNA.26800.1.S1_s_at	integrin, beta 1 (fibronectin receptor, beta polypeptide, antigen CD29 includes MDF2, MSK12)	Cell adhesion/migration	2.86233	0.0137958
MmugDNA.32006.1.S1_at	neurotrimin	Cell adhesion/migration	2.71179	0.0299245
MmugDNA.33242.1.S1_at	podocalyxin-like	Cell adhesion/migration	1.71215	0.0235844
Mmu.15247.13.S1_x_at	pregnancy specific beta-1-glycoprotein 2	Cell adhesion/migration	1.58727	0.035844
MmuSTS.2441.1.S1_at	protocadherin alpha subfamily C, 1	Cell adhesion/migration	1.73002	0.0119051
MmugDNA.38228.1.S1_at	PTK2 protein tyrosine kinase 2	Cell adhesion/migration	1.75747	0.028519
MmugDNA.8151.1.S1_at	reelin	Cell adhesion/migration	2.53675	0.0150278
MmugDNA.5559.1.S1_at	similar to cysteine-rich secretory protein LCCL domain containing 2	Cell adhesion/migration	3.20079	0.00436985
MmugDNA.6488.1.S1_at	similar to Fibronectin type-III domain-containing protein 3a	Cell adhesion/migration	1.96116	0.0238571
MmugDNA.34582.1.S1_at	similar to limbic system-associated membrane protein	Cell adhesion/migration	1.71717	0.0193036
MmugDNA.31728.1.S1_at	similar to neuronal growth regulator 1	Cell adhesion/migration	2.23951	0.0254298
MmugDNA.42794.1.S1_at	similar to palmitoylated membrane protein 7	Cell adhesion/migration	2.83796	0.033894
MmugDNA.3853.1.S1_at	V-set and immunoglobulin domain containing 1	Cell adhesion/migration	1.91545	0.018574
MmugDNA.24247.1.S1_at	chromosome 10 open reading frame 11 ortholog	Cell division/differentiation	2.77969	0.0389865
MmugDNA.6067.1.S1_at	chromosome 14 open reading frame 106	Cell division/differentiation	1.74263	0.048748
MmugDNA.15036.1.S1_at	cyclin-dependent kinase 6	Cell division/differentiation	1.63956	0.032683
MmugDNA.33118.1.S1_s_at	ecotropic viral integration site 5	Cell division/differentiation	2.72218	0.0371627
MmugDNA.39996.1.S1_at	fyn-related kinase	Cell division/differentiation	1.80293	0.00659099
MmugDNA.28820.1.S1_at	gliomedin	Cell division/differentiation	2.16178	0.0109245
MmugDNA.38025.1.S1_s_at	glycoprotein M6B	Cell division/differentiation	2.11647	0.0115494
MmugDNA.23454.1.S1_at	hydroxyprostaglandin dehydrogenase 15-(NAD)	Cell division/differentiation	4.49752	0.0137063
MmugDNA.42988.1.S1_at	nudE nuclear distribution gene E homolog (A. nidulans)-like 1	Cell division/differentiation	3.28891	0.0211944
MmuSTS.3388.1.S1_at	pappalysin 2	Cell division/differentiation	1.79909	0.00342238
MmugDNA.11955.1.S1_at	pericentriolar material 1	Cell division/differentiation	3.14738	0.0189119
Mmu.2411.1.S1_at	platelet-derived growth factor beta polypeptide (simian sarcoma viral (v-sis) oncogene homolog)	Cell division/differentiation	1.61296	0.0390702
Mmu.8324.2.S1_s_at	programmed cell death 10	Cell division/differentiation	1.79425	0.0288464
MmugDNA.2723.1.S1_at	Ras association (RalGDS/AF-6) domain family member 1	Cell division/differentiation	2.53001	0.0103547
MmuSTS.1752.1.S1_at	retinitis pigmentosa 1	Cell division/differentiation	1.7689	0.0373668
MmugDNA.6593.1.S1_at	SET binding factor 1	Cell division/differentiation	2.06306	0.0267822
MmugDNA.24382.1.S1_at	similar to cyclic AMP phosphoprotein, 19 kDa	Cell division/differentiation	1.55615	0.0206745
MmugDNA.23805.1.S1_at	similar to epidermal Langerhans cell protein LCP1	Cell division/differentiation	3.84951	0.00432305
MmugDNA.23805.1.S1_x_at	similar to epidermal Langerhans cell protein LCP1	Cell division/differentiation	5.46217	0.0064138
MmuSTS.3928.1.S1_at	similar to immunoglobulin superfamily, member 8	Cell division/differentiation	3.12357	0.00407205
MmugDNA.14701.1.S1_at	similar to lethal (2) k00619 CG4775-PA	Cell division/differentiation	1.70995	0.0118555
MmugDNA.40464.1.S1_at	similar to leucine zipper, putative tumor suppressor 1	Cell division/differentiation	1.54914	0.00274855
MmugDNA.40010.1.S1_at	similar to neurofibromin 2 isoform 2	Cell division/differentiation	2.18274	0.0422619
MmunewRS.382.1.S1_at	similar to Polypyrimidine tract-binding protein 1 (PTB) (Heterogeneous nuclear ribonucleoprotein I) (hnRNP I) (57 kDa RNA-binding protein PPTB-1)	Cell division/differentiation	2.23755	0.0171989
MmuSTS.3409.1.S1_at	similar to prospero-related homeobox 1	Cell division/differentiation	2.13483	0.0160498
MmugDNA.24353.1.S1_at	similar to retinoic acid receptor responder (tazarotene induced) 1 isoform 1	Cell division/differentiation	1.75828	0.022193
MmugDNA.34098.1.S1_at	similar to spindlin	Cell division/differentiation	1.93753	0.0281396
MmugDNA.9196.1.S1_s_at	TMEM189-UBE2V1 readthrough transcript	Cell division/differentiation	4.63545	0.0475061
MmugDNA.42698.1.S1_at	transforming growth factor, beta 3	Cell division/differentiation	1.88879	0.0438153
MmugDNA.40025.1.S1_at	U2AF homology motif (UHM) kinase 1	Cell division/differentiation	2.36633	0.00748301
MmugDNA.35470.1.S1_at	activin A receptor type II-like 1	Cell signaling	2.21793	0.0124867
MmugDNA.27937.1.S1_at	adenosine A3 receptor	Cell signaling	2.03062	0.0486796
MmugDNA.7989.1.S1_at	angiopoietin 2	Cell signaling	3.05967	0.0139557
MmuSTS.2810.1.S1_at	ankyrin 3	Cell signaling	1.51898	0.0450573
MmugDNA.34417.1.S1_at	cannabinoid receptor 1 (brain)	Cell signaling	2.22203	0.00146262
MmugDNA.3481.1.S1_at	dynamin binding protein	Cell signaling	2.84137	0.0101334
MmugDNA.6774.1.S1_s_at	dystrobrevin, alpha	Cell signaling	2.58641	0.0486301
MmugDNA.40623.1.S1_at	frizzled homolog 6 (Drosophila)	Cell signaling	2.11054	0.0394759
MmugDNA.27484.1.S1_at	G protein-coupled receptor 128	Cell signaling	1.67665	0.0377698
MmugDNA.9040.1.S1_at	G protein-coupled receptor 135	Cell signaling	2.10199	0.0454209
MmugDNA.17024.1.S1_at	glutamate receptor interacting protein 1	Cell signaling	2.29259	0.0431525
MmugDNA.41800.1.S1_at	G-protein signaling modulator 2 (AGS3-like, C. elegans)	Cell signaling	2.10025	0.00325904
MmugDNA.7318.1.S1_at	mitogen-activated protein kinase kinase 5	Cell signaling	1.77139	0.0484326
MmugDNA.15506.1.S1_at	mitogen-activated protein kinase kinase kinase 9	Cell signaling	2.35516	0.0274258
MmugDNA.28996.1.S1_at	neurofibromin 2 (merlin)	Cell signaling	3.31713	0.0347629
MmugDNA.39960.1.S1_at	neuropeptide FF-amide peptide precursor	Cell signaling	2.67604	0.00824382
MmugDNA.6660.1.S1_at	peroxisomal biogenesis factor 11 alpha	Cell signaling	1.52563	0.0403775
MmugDNA.39086.1.S1_at	phosphatidylinositol-3,4,5-trisphosphate-dependent Rac exchange factor 2	Cell signaling	1.75475	0.0323697
MmugDNA.893.1.S1_at	phosphodiesterase 3A, cGMP-inhibited	Cell signaling	2.62574	0.0171359
MmugDNA.10702.1.S1_at	phosphodiesterase 5A, cGMP-specific	Cell signaling	2.13929	0.0237266
MmugDNA.12045.1.S1_at	phosphodiesterase 6A, cGMP-specific, rod, alpha	Cell signaling	2.01189	0.0367197
MmugDNA.21519.1.S1_at	progesterone receptor membrane component 2	Cell signaling	1.81154	0.0170731
MmugDNA.8465.1.S1_at	RAB28, member RAS oncogene family	Cell signaling	2.11117	0.0441553
MmugDNA.10670.1.S1_at	RAS p21 protein activator (GTPase activating protein) 1	Cell signaling	1.7638	0.0249833
MmugDNA.11314.1.S1_at	regulator of G protein signaling 9 binding protein	Cell signaling	1.69662	0.00926249
MmugDNA.4299.1.S1_at	regulator of G-protein signaling 12	Cell signaling	1.86295	0.00113424
MmuSTS.611.1.S1_at	similar to 5-hydroxytryptamine (serotonin) receptor 1F	Cell signaling	2.03268	0.0343334
MmugDNA.27685.1.S1_at	similar to CG7872-PA; guanine nucleotide binding protein (G protein), gamma 10	Cell signaling	1.75182	0.00939848
MmugDNA.14644.1.S1_at	similar to cystine knot-containing secreted protein	Cell signaling	1.90979	0.0199014
MmugDNA.33022.1.S1_at	similar to doublecortin isoform a	Cell signaling	2.38074	0.0372803
MmugDNA.27284.1.S1_at	similar to endothelial differentiation, lysophosphatidic acid G-protein-coupled receptor, 2	Cell signaling	2.64569	0.0399427
MmugDNA.1759.1.S1_s_at	similar to endothelial differentiation, sphingolipid G-protein-coupled receptor, 8	Cell signaling	1.62438	0.0103413
MmugDNA.37823.1.S1_at	similar to ephrin-A2 precursor	Cell signaling	1.57264	0.0327174
MmunewRS.999.1.S1_at	similar to Olfactory receptor 4S2	Cell signaling	2.16811	0.0229212
MmunewRS.664.1.S1_at	similar to Olfactory receptor 5AR1	Cell signaling	1.63684	0.0207835
MmunewRS.144.1.S1_at	similar to olfactory receptor, family 2, subfamily M, member 5	Cell signaling	1.73324	0.0326335
MmuSTS.2424.1.S1_at	similar to Prolactin-releasing peptide receptor (PrRP receptor) (PrRPR) (G-protein coupled receptor 10) (hGR3)	Cell signaling	1.81	0.0145584
MmugDNA.31476.1.S1_at	similar to Ras-related protein Rab-28 (Rab-26)	Cell signaling	1.85835	0.017523
MmugDNA.35471.1.S1_at	similar to Rho GTPase activating protein 15	Cell signaling	2.09561	0.0312095
MmugDNA.22803.1.S1_at	similar to serine/threonine kinase 38 like	Cell signaling	1.7551	0.0136988
MmugDNA.35067.1.S1_at	similar to son of sevenless homolog 2	Cell signaling	1.55385	0.0200636
MmugDNA.24404.1.S1_s_at	similar to synapse defective 1, Rho GTPase, homolog 1	Cell signaling	3.55232	0.00732463
MmugDNA.28882.1.S1_at	similar to T-cell receptor alpha chain V region PY14 precursor	Cell signaling	1.57144	0.013895
MmugDNA.43029.1.S1_at	similar to T-cell receptor beta chain V region C5 precursor	Cell signaling	1.96014	0.0343533
MmugDNA.1208.1.S1_at	similar to TGF beta receptor associated protein -1	Cell signaling	1.54025	0.0394755
MmugDNA.25207.1.S1_at	SLIT-ROBO Rho GTPase activating protein 3	Cell signaling	1.64068	0.0431191
MmugDNA.21615.1.S1_at	stanniocalcin 2	Cell signaling	2.05806	0.0417664
MmugDNA.29190.1.S1_at	wingless-type MMTV integration site family, member 10A	Cell signaling	1.92274	0.0255299
MmugDNA.25823.1.S1_at	Fanconi anemia, complementation group I	DNA replication/repair	2.83537	0.0452103
MmugDNA.2258.1.S1_at	similar to eyes absent 3 homolog isoform 1	DNA replication/repair	1.54581	0.03245
MmugDNA.35795.1.S1_at	similar to RNA binding motif, single stranded interacting protein 1 isoform c	DNA replication/repair	1.68205	0.0324006
MmugDNA.10047.1.S1_at	similar to single-stranded DNA-binding protein isoform a	DNA replication/repair	2.19464	0.048204
MmugDNA.7644.1.S1_at	similar to TBP-1 interacting protein isoform 1	DNA replication/repair	2.95521	0.00654795
MmugDNA.2381.1.S1_at	similar to Transcriptional repressor protein YY1 (Yin and yang 1) (YY-1) (Delta transcription factor) (NF-E1)	DNA replication/repair	1.51622	0.0455247
Mmu.14901.1.S1_at	similar to X-ray repair cross complementing protein 4 isoform 1	DNA replication/repair	2.389	0.0280315
MmugDNA.15618.1.S1_s_at	chemokine (C-X-C motif) ligand 11	Immune defense/Inflammation	1.71006	0.0364699
MmugDNA.42751.1.S1_at	CKLF-like MARVEL transmembrane domain containing 4	Immune defense/Inflammation	3.33406	0.0227866
MmugDNA.7816.1.S1_s_at	cytochrome b-245, beta polypeptide (chronic granulomatous disease)	Immune defense/Inflammation	1.74527	0.0444075
MmugDNA.19508.1.S1_at	interleukin 8	Immune defense/Inflammation	5.48133	0.0133617
MmugDNA.28530.1.S1_s_at	phosphodiesterase 12	Immune defense/Inflammation	2.04753	0.0333641
MmugDNA.29566.1.S1_s_at	selectin P	Immune defense/Inflammation	2.00817	0.042319
MmugDNA.1850.1.S1_s_at	similar to HLA class II histocompatibility antigen, DQ(1) beta chain precursor (DC-3 beta chain)	Immune defense/Inflammation	2.36488	0.0232251
MmugDNA.29054.1.S1_at	similar to Ig lambda chain V-III region SH	Immune defense/Inflammation	2.43612	0.0208372
MmugDNA.170.1.S1_at	similar to interleukin 9 precursor	Immune defense/Inflammation	2.24941	0.0173022
Mmu.4533.1.S1_at	similar to paired immunoglobulin-like type 2 receptor alpha isoform 2 precursor	Immune defense/Inflammation	1.69024	0.00102394
MmugDNA.39100.1.S1_s_at	toll-like receptor adaptor molecule 2	Immune defense/Inflammation	1.53301	0.046395
MmugDNA.14589.1.S1_s_at	1-acylglycerol-3-phosphate O-acyltransferase 3	Metabolism	2.96667	0.0462296
MmugDNA.28616.1.S1_at	acyl-Coenzyme A dehydrogenase family, member 8	Metabolism	1.86413	0.0156315
MmugDNA.10895.1.S1_at	ADAM metallopeptidase domain 19 (meltrin beta)	Metabolism	1.61081	0.0352791
MmugDNA.28260.1.S1_at	aldo-keto reductase family 1, member C3	Metabolism	1.88364	0.0230499
MmugDNA.35890.1.S1_at	alkyldihydroxyacetone phosphate synthase	Metabolism	1.58347	0.00615986
MmugDNA.41127.1.S1_at	calpain 7	Metabolism	1.54866	0.0171573
MmugDNA.17980.1.S1_at	CDP-diacylglycerol synthase (phosphatidate cytidylyltransferase) 1	Metabolism	1.71307	0.0357157
MmugDNA.14044.1.S1_at	crystallin, zeta (quinone reductase)-like 1	Metabolism	1.75167	0.014204
MmugDNA.41875.1.S1_at	cullin 2	Metabolism	1.94848	0.00339266
MmugDNA.33438.1.S1_at	cytidine monophosphate N-acetylneuraminic acid synthetase	Metabolism	1.90142	0.00619984
MmugDNA.12329.1.S1_at	cytochrome P450, family 2, subfamily A, polypeptide 23	Metabolism	2.59841	0.0190935
MmugDNA.37535.1.S1_at	DCN1, defective in cullin neddylation 1, domain containing 1 (S. cerevisiae)	Metabolism	1.98867	0.00849944
MmugDNA.32662.1.S1_at	dihydropyrimidine dehydrogenase	Metabolism	1.69735	0.0439879
Mmu.5356.1.S1_at	dipeptidase 1 (renal)	Metabolism	1.53073	0.0234938
MmugDNA.14615.1.S1_s_at	DPH5 homolog	Metabolism	2.23479	0.034349
MmunewRS.669.1.S1_at	epidermis-specific serine protease-like protein	Metabolism	1.98988	0.0432947
MmugDNA.7961.1.S1_at	exosome component 3	Metabolism	1.78819	0.0386965
MmugDNA.19685.1.S1_s_at	exostoses (multiple) 2	Metabolism	1.63835	0.00766416
MmugDNA.25896.1.S1_at	F-box and WD repeat domain containing 9	Metabolism	1.94055	0.0480176
MmugDNA.32328.1.S1_at	glucosidase, alpha; neutral C	Metabolism	2.39515	0.0280791
MmunewRS.76.1.S1_at	glutathione S-transferase A1; glutathione S-transferase alpha 3; similar to glutathione transferase A5	Metabolism	2.13514	0.0168008
MmugDNA.37602.1.S1_at	HECT, C2 and WW domain containing E3 ubiquitin protein ligase 2	Metabolism	1.84572	0.0101103
MmugDNA.37017.1.S1_at	HtrA serine peptidase 3	Metabolism	1.79033	0.0238997
MmuSTS.2527.1.S1_at	hydroxysteroid (17-beta) dehydrogenase 4	Metabolism	1.98679	0.00382774
MmugDNA.5594.1.S1_at	Kell blood group, metallo-endopeptidase	Metabolism	3.16519	0.00986354
Mmu.14836.1.S1_at	KIAA0368 protein	Metabolism	1.93341	0.0380406
MmugDNA.35717.1.S1_at	L-2-hydroxyglutarate dehydrogenase	Metabolism	2.17652	0.0171993
MmugDNA.27847.1.S1_at	leucine rich transmembrane and 0-methyltransferase domain containing	Metabolism	1.66188	0.0168703
MmuSTS.975.1.S1_at	lysocardiolipin acyltransferase 1	Metabolism	1.6245	0.0408179
MmugDNA.7985.1.S1_at	lysophosphatidylcholine acyltransferase 2	Metabolism	1.98951	0.0143797
MmuSTS.4568.1.S1_at	lysophospholipase I	Metabolism	1.52344	0.0466615
MmugDNA.17553.1.S1_at	matrix metallopeptidase 19	Metabolism	2.72899	0.0280249
MmugDNA.27676.1.S1_at	matrix metallopeptidase 25	Metabolism	1.61452	0.0460298
MmugDNA.26366.1.S1_at	methylmalonyl Coenzyme A mutase	Metabolism	1.89652	0.000896
MmugDNA.41170.1.S1_at	microsomal glutathione S-transferase 2	Metabolism	1.76383	0.0120084
MmugDNA.36968.1.S1_at	microsomal triglyceride transfer protein	Metabolism	2.02003	0.028035
MmugDNA.4937.1.S1_at	microtubule associated monoxygenase, calponin and LIM domain containing 3	Metabolism	1.75401	0.0276577
MmugDNA.29605.1.S1_at	N-acylsphingosine amidohydrolase (acid ceramidase) 1	Metabolism	1.69951	0.0254576
Mmu.13959.1.S1_at	N-glycanase 1	Metabolism	1.54069	0.0147021
MmugDNA.23622.1.S1_at	nicotinamide phosphoribosyltransferase	Metabolism	1.63019	0.0403375
MmugDNA.2185.1.S1_at	patatin-like phospholipase domain containing 8	Metabolism	1.59783	0.0351047
MmugDNA.32851.1.S1_at	phosphoglucomutase 2	Metabolism	1.57444	0.00661054
MmugDNA.15700.1.S1_s_at	phosphoglycerate dehydrogenase	Metabolism	1.58779	0.0491115
MmugDNA.22343.1.S1_at	proteasome (prosome, macropain) subunit, alpha type, 3	Metabolism	1.7715	0.0216387
MmugDNA.8810.1.S1_at	protein kinase, AMP-activated, beta 2 non-catalytic subunit	Metabolism	3.00008	0.00793819
MmugDNA.15425.1.S1_at	pyridine nucleotide-disulphide oxidoreductase domain 2	Metabolism	1.89077	0.0352695
MmuSTS.1302.1.S1_at	retinol dehydrogenase 14 (all-trans/9-cis/11-cis); 5'-nucleotidase, cytosolic IB	Metabolism	1.66059	0.00457562
MmuSTS.1799.1.S1_at	ribulose-5-phosphate-3-epimerase	Metabolism	1.75462	0.0167402
Mmu.2918.1.S1_at	ring finger and CHY zinc finger domain containing 1	Metabolism	2.70024	0.0234621
MmugDNA.25348.1.S1_at	similar to 2-oxoisovalerate dehydrogenase beta subunit, mitochondrial precursor (Branched-chain alpha-keto acid dehydrogenase E1 component beta chain) (BCKDH E1-beta)	Metabolism	2.35607	0.0160644
MmugDNA.21059.1.S1_at	similar to 4-aminobutyrate aminotransferase precursor	Metabolism	1.89916	0.0208635
Mmu.6559.1.S1_s_at	similar to Adipophilin (Adipose differentiation-related protein) (ADRP)	Metabolism	2.21621	0.0365509
Mmu.4853.1.S1_at	similar to ceramide kinase isoform a	Metabolism	1.58513	0.0226616
MmugDNA.9075.1.S1_at	similar to chromosome 14 open reading frame 106	Metabolism	2.54502	0.0423614
MmugDNA.13666.1.S1_at	similar to core 2 beta-1,6-N-acetylglucosaminyltransferase 3	Metabolism	2.46978	0.0423984
MmugDNA.32205.1.S1_s_at	similar to Cytochrome b5	Metabolism	2.06465	0.0399377
MmugDNA.32205.1.S1_x_at	similar to Cytochrome b5	Metabolism	2.787	0.0355774
MmugDNA.19943.1.S1_s_at	similar to Cytochrome c oxidase polypeptide VIIa-liver/heart, mitochondrial precursor (Cytochrome c oxidase subunit VIIa-L) (VIIaL)	Metabolism	1.73949	0.0496317
MmugDNA.3302.1.S1_at	similar to E3 ubiquitin protein ligase, HECT domain containing, 1; ubiquitin protein ligase E3 component n-recognin 5	Metabolism	1.86731	0.0205504
MmugDNA.39022.1.S1_at	similar to glycerol-3-phosphate dehydrogenase 1-like	Metabolism	1.58542	0.0452225
Mmu.15499.1.S1_s_at	similar to glycosyltransferase 28 domain containing 1	Metabolism	2.03663	0.0218483
Mmu.15843.1.S1_at	similar to insulin induced protein 2	Metabolism	1.91272	0.00627877
MmugDNA.9292.1.S1_at	similar to MOCO sulphurase C-terminal domain containing 2	Metabolism	2.17615	0.0219696
MmugDNA.13727.1.S1_at	similar to NADH dehydrogenase (ubiquinone) 1 alpha subcomplex, 6, 14kDa	Metabolism	1.75768	0.000737799
MmuSTS.1685.1.S1_at	similar to NADH dehydrogenase (ubiquinone) 1 beta subcomplex, 3, 12kDa	Metabolism	1.54605	0.0282221
MmugDNA.5398.1.S1_at	similar to Nucleoside diphosphate-linked moiety X motif 16 (Nudix motif 16)	Metabolism	3.08448	0.0066975
MmugDNA.15837.1.S1_at	similar to phosphatidylinositol 4-kinase type II	Metabolism	1.58795	0.0280904
MmugDNA.22955.1.S1_at	similar to proteasome 26S ATPase subunit 6	Metabolism	1.6966	0.00741361
MmugDNA.36697.1.S1_at	similar to solute carrier family 19, member 3	Metabolism	2.32563	0.000260712
MmuSTS.2371.1.S1_at	similar to Succinate dehydrogenase [ubiquinone] flavoprotein subunit, mitochondrial precursor (Fp) (Flavoprotein subunit of complex II)	Metabolism	1.73581	0.0166107
MmugDNA.37287.1.S1_s_at	similar to SUMO1/sentrin/SMT3 specific protease 3	Metabolism	1.61293	0.0245009
MmugDNA.36787.1.S1_at	similar to tripartite motif-containing 9	Metabolism	1.70656	0.0217372
MmugDNA.15179.1.S1_at	similar to ubiquitin C-terminal hydrolase UCH37	Metabolism	1.72367	0.0360405
MmugDNA.17820.1.S1_at	similar to ubiquitin specific protease 32	Metabolism	1.80082	0.0305781
Mmu.2554.1.A1_at	similar to UDP-GlcNAc:betaGal beta-1,3-N-acetylglucosaminyltransferase 7	Metabolism	2.59326	0.01389
MmugDNA.16320.1.S1_at	similar to UDP-glucuronosyltransferase 1-7 precursor (UDP-glucuronosyltransferase 1A7) (UDPGT) (UGT1*7) (UGT1-07) (UGT1.7) (UGT-1G) (UGT1G)	Metabolism	2.17194	0.0407246
MmugDNA.17072.1.S1_x_at	similar to zinc finger protein 650	Metabolism	1.86401	0.0480378
MmugDNA.30414.1.S1_s_at	spermidine/spermine N1-acetyltransferase 1	Metabolism	1.90948	0.00953506
MmugDNA.35449.1.S1_at	ST6 (alpha-N-acetyl-neuraminyl-2,3-beta-galactosyl-1,3)-N-acetylgalactosaminide alpha-2,6-sialyltransferase 2	Metabolism	2.71877	0.0404121
MmugDNA.37095.1.S1_at	steroid-5-alpha-reductase, alpha polypeptide 2 (3-oxo-5 alpha-steroid delta 4-dehydrogenase alpha 2)	Metabolism	2.78715	0.0458509
MmugDNA.15872.1.S1_at	transmembrane protease, serine 2	Metabolism	3.09255	0.00243986
MmugDNA.18513.1.S1_s_at	ubiquinol-cytochrome c reductase, complex III subunit VII, 9.5kDa	Metabolism	1.66838	0.0279472
MmugDNA.27924.1.S1_at	ubiquitin specific peptidase 36	Metabolism	1.69163	0.0358596
MmugDNA.16183.1.S1_at	ubiquitin-conjugating enzyme E2, J1 (UBC6 homolog, yeast)	Metabolism	1.52372	0.0349745
MmugDNA.14235.1.S1_at	ubiquitin-like modifier activating enzyme 2	Metabolism	2.0905	0.0111982
MmugDNA.5634.1.S1_at	UDP-Gal:betaGlcNAc beta 1,4- galactosyltransferase, polypeptide 6	Metabolism	1.72707	0.0474344
MmuSTS.1021.1.S1_at	xylulokinase homolog (H. influenzae)	Metabolism	1.66663	0.0142293
MmugDNA.5832.1.S1_at	zinc and ring finger 1	Metabolism	2.82221	0.00169701
MmugDNA.30991.1.S1_at	armadillo repeat containing 8	Other functions	1.75244	0.0475802
MmugDNA.35298.1.S1_at	calcium and integrin binding family member 4	Other functions	1.58352	0.0424098
MmugDNA.25751.1.S1_at	calcium binding and coiled-coil domain 2	Other functions	1.73667	0.0249354
MmugDNA.10068.1.S1_at	cancer susceptibility candidate 4	Other functions	2.54487	0.0359766
MmugDNA.3328.1.S1_at	CAS1 domain containing 1	Other functions	1.80266	0.0261805
MmugDNA.19561.1.S1_at	chromosome 1 open reading frame 118	Other functions	1.82154	0.00601262
MmugDNA.14689.1.S1_at	chromosome 1 open reading frame 201	Other functions	1.94839	0.033354
MmugDNA.12957.1.S1_at	chromosome 1 open reading frame 96	Other functions	2.35237	0.00279103
MmugDNA.37842.1.S1_at	chromosome 11 open reading frame 54 ortholog	Other functions	1.90812	0.0323527
MmugDNA.17892.1.S1_at	chromosome 13 open reading frame 31	Other functions	2.73632	0.0110505
MmugDNA.41537.1.S1_at	chromosome 16 open reading frame 72	Other functions	2.9159	0.0457724
MmugDNA.38611.1.S1_at	chromosome 16 open reading frame 74 ortholog	Other functions	2.29484	0.0355489
MmugDNA.40531.1.A1_at	chromosome 17 open reading frame 88	Other functions	1.9184	0.00939338
MmugDNA.30075.1.S1_at	chromosome 6 open reading frame 162	Other functions	2.6942	0.00601648
MmugDNA.32184.1.S1_at	chromosome 8 open reading frame 49	Other functions	2.09631	0.0295067
MmugDNA.39482.1.S1_at	chromosome 9 open reading frame 85	Other functions	2.9191	0.000158314
MmugDNA.12392.1.S1_at	coiled-coil domain containing 144A	Other functions	2.10099	0.032441
MmugDNA.20763.1.S1_at	COP9 constitutive photomorphogenic homolog subunit 4 (Arabidopsis)	Other functions	1.72708	0.00526831
MmuSTS.2256.1.S1_at	crystallin, gamma B	Other functions	1.8086	0.0242927
MmugDNA.17694.1.S1_at	CTTNBP2 N-terminal like	Other functions	1.65296	0.0433691
MmugDNA.10985.1.S1_at	DKFZP564C152 protein	Other functions	2.64339	0.026903
MmugDNA.25435.1.S1_at	DnaJ (Hsp40) homolog, subfamily C, member 21	Other functions	1.60779	0.0320308
MmugDNA.21671.1.S1_at	DnaJ (Hsp40) homolog, subfamily C, member 3	Other functions	2.91812	0.0493707
MmugDNA.41556.1.S1_at	echinoderm microtubule associated protein like 3	Other functions	1.55711	0.0449769
MmugDNA.32821.1.S1_at	ENSMMUG00000001218	Other functions	1.59318	0.0298876
MmugDNA.24612.1.S1_at	ENSMMUG00000003745	Other functions	1.55204	0.0213306
MmugDNA.35545.1.S1_at	ENSMMUG00000004304	Other functions	2.02937	0.0437623
MmugDNA.41729.1.S1_at	ENSMMUG00000004615	Other functions	1.67141	0.0297103
MmuSTS.2499.1.S1_at	ENSMMUG00000004617	Other functions	2.22175	0.0391446
MmugDNA.41558.1.S1_at	ENSMMUG00000004829	Other functions	4.34312	0.00381942
Mmu.799.1.S1_at	ENSMMUG00000006650	Other functions	2.03262	0.0400725
MmugDNA.20941.1.S1_s_at	ENSMMUG00000007026	Other functions	2.78447	0.0136903
MmugDNA.9105.1.S1_at	ENSMMUG00000007906	Other functions	1.88982	0.0192702
MmugDNA.27077.1.S1_at	ENSMMUG00000008611	Other functions	1.75911	0.0465647
MmugDNA.26390.1.S1_x_at	ENSMMUG00000009234	Other functions	1.99105	0.0245399
MmugDNA.41120.1.S1_x_at	ENSMMUG00000009556	Other functions	2.11762	0.0315319
MmunewRS.768.1.S1_at	ENSMMUG00000011843	Other functions	2.25042	0.0269058
MmugDNA.18994.1.S1_at	ENSMMUG00000013782	Other functions	2.10191	0.0436813
MmugDNA.10853.1.S1_at	ENSMMUG00000013797	Other functions	2.73377	0.0151288
MmugDNA.12567.1.S1_at	ENSMMUG00000014037	Other functions	1.85166	0.0191101
MmugDNA.30758.1.S1_at	ENSMMUG00000015038	Other functions	1.78628	0.0417149
MmugDNA.34190.1.S1_at	ENSMMUG00000015328	Other functions	3.24158	0.0252656
MmugDNA.10311.1.S1_at	ENSMMUG00000015772	Other functions	2.5689	0.0458689
MmugDNA.32129.1.S1_at	ENSMMUG00000017955	Other functions	1.52084	0.04894
Mmu.12206.3.S1_x_at	ENSMMUG00000018094	Other functions	1.72222	0.044813
MmugDNA.36157.1.S1_at	ENSMMUG00000019273	Other functions	1.96338	0.0273952
MmugDNA.43339.1.S1_s_at	ENSMMUG00000019684	Other functions	2.37296	0.0448523
MmugDNA.21977.1.S1_at	ENSMMUG00000019736	Other functions	2.08828	0.0269226
MmugDNA.42900.1.S1_at	ENSMMUG00000020098	Other functions	2.1194	0.0133906
MmugDNA.36634.1.S1_at	ENSMMUG00000022369	Other functions	2.22103	0.0108841
MmugDNA.4356.1.S1_x_at	ENSMMUG00000028935	Other functions	2.03123	0.0190365
MmugDNA.18972.1.S1_at	ENSMMUG00000029741	Other functions	2.45318	0.0185349
Mmu.12439.1.S1_s_at	ENSMMUG00000029939	Other functions	1.58972	0.0458411
MmugDNA.30870.1.S1_at	ENSMMUG00000030859	Other functions	2.21279	0.0421359
MmugDNA.37129.1.S1_at	ENSMMUG00000034058	Other functions	4.38767	0.0230917
MmugDNA.31130.1.S1_at	epsin 3	Other functions	2.17357	0.047697
MmugDNA.29463.1.S1_at	family with sequence similarity 122C	Other functions	2.3915	0.0301412
MmugDNA.6537.1.S1_at	family with sequence similarity 164, member A	Other functions	2.97154	0.0497211
MmugDNA.3314.1.S1_at	family with sequence similarity 62 (C2 domain containing) member B	Other functions	1.78364	0.0145238
MmugDNA.19675.1.S1_at	FERM domain containing 4A	Other functions	1.52501	0.0386808
MmugDNA.42710.1.S1_at	FERM domain containing 4A	Other functions	2.06976	0.00773179
MmugDNA.27402.1.S1_at	follistatin-like 4	Other functions	2.82363	0.00109272
MmugDNA.30457.1.S1_at	glutathione S-transferase, C-terminal domain containing	Other functions	1.82413	0.00706771
MmugDNA.21689.1.S1_at	glycoprotein M6A	Other functions	2.04166	0.0448803
MmugDNA.4885.1.S1_at	glycoprotein M6A	Other functions	2.18418	0.0101935
MmugDNA.6912.1.S1_at	glycoprotein M6A	Other functions	2.64912	0.0361354
MmugDNA.25780.1.S1_at	GRB2-related adaptor protein-like	Other functions	2.17615	0.00308807
MmugDNA.21934.1.S1_at	HERV-FRD provirus ancestral Env polyprotein	Other functions	1.89768	0.039846
MmugDNA.1773.1.S1_at	hypothetical LOC220930	Other functions	1.7359	0.0401314
MmugDNA.20963.1.S1_at	hypothetical LOC26082	Other functions	2.13532	0.0213179
MmugDNA.40288.1.S1_at	hypothetical LOC440200	Other functions	1.58208	0.0137595
MmugDNA.9140.1.S1_at	hypothetical LOC440556	Other functions	2.72062	0.00232967
MmugDNA.43505.1.S1_at	hypothetical protein LOC253805	Other functions	1.73991	0.0165772
MmugDNA.21964.1.S1_at	hypothetical protein LOC283501	Other functions	2.85629	0.0237984
MmugDNA.1048.1.S1_at	hypothetical protein LOC283682	Other functions	2.35184	0.0132027
MmugDNA.42400.1.S1_at	hypothetical protein LOC285281	Other functions	2.35571	0.0114067
MmugDNA.36048.1.S1_at	hypothetical protein LOC285422	Other functions	1.92415	0.0413249
MmugDNA.40689.1.S1_at	hypothetical protein LOC285771	Other functions	3.46736	0.000680186
MmugDNA.27862.1.S1_at	hypothetical protein LOC286123	Other functions	2.55603	0.0259049
MmugDNA.1336.1.S1_at	hypothetical protein LOC400027	Other functions	1.62925	0.0119519
MmugDNA.21937.1.S1_at	hypothetical protein LOC643406; hypothetical LOC149837	Other functions	2.11737	0.0195964
MmugDNA.25153.1.S1_at	hypothetical protein LOC694886	Other functions	1.52428	0.00724935
MmugDNA.21991.1.S1_at	hypothetical protein LOC695543	Other functions	1.99781	0.0107058
MmugDNA.33922.1.S1_at	hypothetical protein LOC696951	Other functions	2.59507	0.0233039
MmugDNA.2446.1.S1_at	hypothetical protein LOC697726	Other functions	1.89153	0.0160532
MmuSTS.3627.1.S1_at	hypothetical protein LOC697726	Other functions	1.77944	0.0134956
MmugDNA.27738.1.S1_at	hypothetical protein LOC698116	Other functions	1.55846	0.0370125
MmugDNA.33953.1.S1_at	hypothetical protein LOC698241	Other functions	1.62984	0.0427277
MmugDNA.39841.1.S1_at	hypothetical protein LOC698314	Other functions	1.78364	0.0334791
MmugDNA.15094.1.S1_at	hypothetical protein LOC699533	Other functions	1.62852	0.01536
Mmu.13876.1.S1_at	hypothetical protein LOC702351	Other functions	1.95368	0.0450359
Mmu.15616.1.S1_at	hypothetical protein LOC703841	Other functions	2.42171	0.0278062
Mmu.15616.1.S1_x_at	hypothetical protein LOC703841	Other functions	3.95204	0.0125352
MmugDNA.15160.1.S1_s_at	hypothetical protein LOC704136	Other functions	2.38631	0.0477798
MmugDNA.41507.1.S1_at	hypothetical protein LOC704599	Other functions	2.59908	0.0335114
MmugDNA.3101.1.S1_at	hypothetical protein LOC705442	Other functions	3.42434	0.0396422
MmugDNA.40023.1.S1_at	hypothetical protein LOC706163	Other functions	1.54401	0.0262011
MmugDNA.3690.1.S1_at	hypothetical protein LOC706642	Other functions	1.98403	0.044339
MmugDNA.8198.1.S1_at	hypothetical protein LOC711574	Other functions	3.89702	0.0221167
MmugDNA.35658.1.S1_at	hypothetical protein LOC712344	Other functions	2.13386	0.0134415
MmugDNA.1593.1.S1_at	hypothetical protein LOC712613	Other functions	1.69431	0.0351883
MmugDNA.20962.1.S1_at	hypothetical protein LOC714507	Other functions	2.81274	0.0329226
MmugDNA.36000.1.S1_at	hypothetical protein LOC715092	Other functions	2.18726	0.031653
MmugDNA.16814.1.S1_at	hypothetical protein LOC715265	Other functions	2.20359	0.0239436
MmugDNA.20300.1.S1_at	hypothetical protein LOC716818	Other functions	1.83152	0.0375163
MmugDNA.41385.1.S1_at	hypothetical protein LOC716971	Other functions	1.81955	0.020199
MmugDNA.8157.1.S1_at	hypothetical protein LOC716971	Other functions	2.13538	0.04507
MmugDNA.34449.1.S1_at	hypothetical protein LOC717727	Other functions	3.11789	0.0309291
MmugDNA.4014.1.S1_at	hypothetical protein LOC718926	Other functions	1.60736	0.0482643
MmuSTS.188.1.S1_at	hypothetical protein LOC719594	Other functions	2.02212	0.0345409
MmugDNA.27528.1.S1_at	hypothetical protein LOC722191	Other functions	2.98228	0.0208665
MmugDNA.32766.1.S1_at	hypothetical protein LOC722191	Other functions	3.52482	0.0230252
MmugDNA.35251.1.S1_at	hypothetical protein LOC722653	Other functions	1.87255	0.0221385
MmugDNA.32678.1.S1_at	kelch-like 4 (Drosophila)	Other functions	2.53621	0.0169052
Mmu.4985.1.S1_at	KIAA0020	Other functions	3.0545	0.0224427
MmugDNA.14345.1.S1_s_at	KIAA0494	Other functions	3.93488	0.0237062
MmugDNA.9335.1.S1_at	lin-52 homolog (C. elegans)	Other functions	2.04798	0.0032624
MmugDNA.10417.1.S1_at	MACRO domain containing 2	Other functions	1.59752	0.0251444
MmugDNA.6142.1.S1_at	macrophage expressed 1	Other functions	2.55994	0.0367728
MmugDNA.32103.1.S1_at	MAGI family member, X-linked	Other functions	1.93895	0.00953747
MmugDNA.42802.1.S1_at	M-phase phosphoprotein 8	Other functions	1.80004	0.019022
MmugDNA.16179.1.S1_at	myotubularin related protein 1	Other functions	1.79643	0.0351342
MmugDNA.4642.1.S1_at	OAF homolog (Drosophila)	Other functions	1.72915	0.0231101
Mmu.9773.1.S1_at	osteoglycin	Other functions	2.02796	0.0444885
MmugDNA.39734.1.S1_at	peptidylprolyl isomerase domain and WD repeat containing 1	Other functions	1.89418	0.010818
MmugDNA.29593.1.S1_at	prickle homolog 3 (Drosophila)	Other functions	2.1799	0.0254772
MmugDNA.34596.1.S1_at	prolactin-induced protein	Other functions	2.11403	0.0410653
MmugDNA.16262.1.S1_at	pro-melanin-concentrating hormone-like 1	Other functions	2.04753	0.0335513
MmugDNA.40664.1.S1_at	protein phosphatase 1, regulatory (inhibitor) subunit 14B	Other functions	2.59504	0.0399529
MmugDNA.26045.1.S1_at	receptor accessory protein 3	Other functions	2.38458	0.0246435
MmugDNA.14041.1.S1_at	ribosomal protein L32 pseudogene 3	Other functions	1.73363	0.0197108
MmugDNA.19912.1.S1_at	RNA (guanine-9-) methyltransferase domain containing 3	Other functions	1.84883	0.0461106
MmugDNA.9499.1.S1_at	RNA binding motif protein 19	Other functions	2.31976	0.0440336
MmugDNA.649.1.S1_at	RNA binding motif protein 47	Other functions	1.58677	0.00635552
MmugDNA.34548.1.S1_at	SAPS domain family, member 3	Other functions	2.59898	0.00592297
MmugDNA.39197.1.S1_at	SERPINE1 mRNA binding protein 1	Other functions	1.58385	0.0468685
MmugDNA.38243.1.S1_at	SET binding protein 1	Other functions	2.57666	0.0369748
MmugDNA.308.1.S1_at	signal recognition particle receptor (docking protein)	Other functions	2.03599	0.0471989
MmugDNA.19457.1.S1_s_at	similar to 10 kDa heat shock protein, mitochondrial (Hsp10) (10 kDa chaperonin) (CPN10)	Other functions	1.67028	0.0140379
MmugDNA.29495.1.S1_at	similar to armadillo repeat containing 4	Other functions	2.52822	0.0489032
MmuSTS.156.1.S1_at	similar to Bcl-2 inhibitor of transcription isoform a	Other functions	1.51883	0.0458696
MmugDNA.24112.1.S1_at	similar to bolA-like 3 isoform 1	Other functions	1.81944	0.0227302
MmugDNA.31340.1.S1_at	similar to CG10038-PB, isoform B	Other functions	1.65083	0.0328386
MmugDNA.11722.1.S1_at	similar to CG31643-PA	Other functions	1.94135	0.00389677
Mmu.8810.2.S1_at	similar to CG3520-PA	Other functions	1.8023	0.0276526
MmugDNA.7927.1.S1_at	similar to CG5792-PA, isoform A	Other functions	1.99104	0.00794007
MmugDNA.26436.1.S1_at	similar to CG6184-PA, isoform A	Other functions	1.8057	0.0499804
MmugDNA.7384.1.S1_at	similar to CG7222-PA	Other functions	1.60026	0.0454263
MmugDNA.938.1.S1_at	similar to chromosome 18 open reading frame 25 isoform b	Other functions	2.99278	0.048757
MmunewRS.65.1.S1_at	similar to chromosome 6 open reading frame 204	Other functions	1.7137	0.0487319
MmuSTS.769.1.S1_at	similar to crystallin, gamma D	Other functions	2.39479	0.00178981
MmugDNA.28988.1.S1_s_at	similar to cytidine and dCMP deaminase domain containing 1	Other functions	1.51995	0.0014634
Mmu.1943.1.S1_at	similar to developmental pluripotency associated 4	Other functions	2.09768	0.0270356
MmugDNA.28916.1.S1_at	similar to dual specificity phosphatase 15 isoform a	Other functions	2.23292	0.0361311
MmugDNA.306.1.S1_at	similar to Fc receptor-like 1	Other functions	2.07894	0.0189566
MmugDNA.39859.1.S1_at	similar to FK506-binding protein 3 (Peptidyl-prolyl cis-trans isomerase) (PPIase) (Rotamase) (25 kDa FKBP) (FKBP-25) (Rapamycin-selective 25 kDa immunophilin)	Other functions	1.54045	0.0481934
MmuSTS.934.1.S1_at	similar to four jointed box 1	Other functions	2.94366	0.0147838
MmugDNA.21386.1.S1_at	similar to G patch domain containing 2 (predicted)	Other functions	1.99136	0.0250164
MmugDNA.36747.1.S1_at	similar to G6B protein isoform G6b-E precursor	Other functions	2.70398	0.0494628
MmunewRS.344.1.S1_at	similar to Heat shock protein cognate 4 CG4264-PA, isoform A	Other functions	1.61836	0.01504
MmugDNA.5720.1.S1_at	similar to leucine-rich B7 protein isoform 1	Other functions	1.66449	0.0380881
MmugDNA.16613.1.S1_at	similar to MOB1, Mps One Binder kinase activator-like 2B	Other functions	3.36999	0.0444233
MmugDNA.31044.1.S1_at	similar to MOB1, Mps One Binder kinase activator-like 2B	Other functions	1.80107	0.0235639
MmugDNA.34334.1.S1_x_at	similar to Notum CG13076-PA, isoform A	Other functions	3.19666	0.0416615
MmugDNA.19540.1.S1_at	similar to olfactomedin-like 2B	Other functions	2.49494	0.026066
MmugDNA.18634.1.S1_s_at	similar to peptidylprolyl isomerase A isoform 1	Other functions	1.7717	0.0256009
Mmu.1249.1.S1_at	similar to phosphoribosyl transferase domain containing 1	Other functions	2.64089	0.0269442
MmugDNA.8117.1.S1_at	similar to Protein C1orf43 (Hepatitis C virus NS5A-transactivated protein 4) (Protein NICE-3) (S863-3)	Other functions	1.58555	0.0219476
MmugDNA.19961.1.S1_at	similar to Protein C20orf43	Other functions	1.95542	0.0215338
MmugDNA.1229.1.S1_s_at	similar to protein kinase C, gamma	Other functions	1.59767	0.0423774
MmugDNA.35996.1.S1_at	similar to rhophilin 1	Other functions	1.85465	0.0350527
MmugDNA.1893.1.S1_at	similar to RNA guanylyltransferase and 5-phosphatase	Other functions	2.24274	0.00681386
MmugDNA.19250.1.S1_at	similar to RUN domain containing 2A	Other functions	1.71351	0.0250663
MmugDNA.28011.1.S1_at	similar to surface glycoprotein, Ig superfamily member	Other functions	2.10471	0.034658
MmugDNA.11298.1.S1_at	similar to swan	Other functions	1.6807	0.0341146
MmugDNA.30601.1.S1_at	similar to SYAP1 protein	Other functions	1.83612	0.0434933
MmugDNA.23077.1.S1_x_at	similar to T19B10.6	Other functions	1.91958	0.0421105
MmugDNA.13236.1.S1_at	similar to T-cell activation protein phosphatase 2C	Other functions	2.18994	0.0373162
MmugDNA.43369.1.S1_at	similar to T-cell immunomodulatory protein	Other functions	1.54939	0.00939729
Mmu.4129.1.S1_at	similar to tetratricopeptide repeat domain 17	Other functions	1.57168	0.00485822
MmuSTS.854.1.S1_s_at	similar to tigger transposable element derived 3	Other functions	1.56818	0.04005
MmugDNA.71.1.S1_at	similar to TPTE and PTEN homologous inositol lipid phosphatase isoform gamma	Other functions	1.68589	0.0312097
MmugDNA.6891.1.S1_s_at	similar to tubulin-specific chaperone a	Other functions	1.65644	0.0227818
MmugDNA.534.1.S1_at	similar to zinc finger and BTB domain containing 8 opposite strand	Other functions	1.55096	0.0452619
MmugDNA.19541.1.S1_at	sine oculis binding protein homolog (Drosophila)	Other functions	2.28163	0.00293358
MmugDNA.24537.1.S1_at	SMEK homolog 1, suppressor of mek1 (Dictyostelium)	Other functions	2.18008	0.0467186
MmugDNA.41702.1.S1_at	ST7 overlapping transcript 2 (non-protein coding)	Other functions	1.95226	0.0476786
MmugDNA.35218.1.S1_at	storkhead box 2	Other functions	3.66935	0.0491109
MmugDNA.32454.1.S1_s_at	surfactant protein C	Other functions	1.56118	0.0362273
Mmu.9720.1.S1_at	tetratricopeptide repeat domain 35	Other functions	1.71342	0.0317983
MmugDNA.42034.1.S1_at	THAP domain containing, apoptosis associated protein 3	Other functions	2.20266	0.00360992
MmugDNA.5279.1.S1_at	transmembrane protein 33	Other functions	1.92766	0.0488018
MmugDNA.40476.1.S1_at	transmembrane protein 87B	Other functions	1.84779	0.0444049
MmugDNA.28505.1.S1_at	unc-13 homolog B (C. elegans)	Other functions	1.81435	0.00557709
MmugDNA.19416.1.S1_at	vaccinia related kinase 2	Other functions	1.93918	0.0352944
MmugDNA.14178.1.S1_at	Williams-Beuren syndrome chromosome region 23	Other functions	1.61051	0.0139027
MmugDNA.23308.1.S1_at	zinc finger protein 638	Other functions	2.50339	0.00419877
MmugDNA.10805.1.S1_s_at	zinc finger, DHHC-type containing 21	Other functions	1.92341	0.000709291
MmugDNA.32365.1.S1_at	abl interactor 2	Regulation of actin cytoskeleton	1.90587	0.0424231
MmugDNA.12249.1.S1_at	adducin 3 (gamma)	Regulation of actin cytoskeleton	3.25373	0.0310826
MmugDNA.37369.1.S1_x_at	similar to Syntenin-1 (Syndecan-binding protein 1) (Melanoma differentiation-associated protein 9) (MDA-9) (Scaffold protein Pbp1) (Pro-TGF-alpha cytoplasmic domain-interacting protein 18) (TACIP18)	Regulation of actin cytoskeleton	1.65031	0.0125407
MmunewRS.648.1.S1_at	slingshot homolog 1 (Drosophila)	Regulation of actin cytoskeleton	1.82592	0.0392002
MmugDNA.25802.1.S1_at	SWAP-70 protein	Regulation of actin cytoskeleton	2.27675	0.0307537
Mmu.11053.1.S1_s_at	syndecan binding protein (syntenin)	Regulation of actin cytoskeleton	1.97018	0.00388951
MmugDNA.4103.1.S1_at	tubulin tyrosine ligase-like family, member 3; actin related protein 2/3 complex, subunit 4, 20kDa	Regulation of actin cytoskeleton	1.63096	0.0217211
MmugDNA.3186.1.S1_at	B-cell CLL/lymphoma 11A (zinc finger protein)	Transcription	1.64115	0.0420004
MmugDNA.14651.1.S1_at	cAMP responsive element binding protein 5	Transcription	2.28792	0.0424113
MmugDNA.30785.1.S1_at	DENN/MADD domain containing 4A	Transcription	1.59953	0.00136853
MmugDNA.27633.1.S1_at	endothelial PAS domain protein 1	Transcription	1.73287	0.0324665
MmugDNA.30931.1.S1_at	ets variant 6	Transcription	1.93136	0.00445603
Mmu.3906.1.S1_at	G-rich RNA sequence binding factor 1	Transcription	1.66554	0.0117944
MmugDNA.41399.1.S1_s_at	hairless	Transcription	2.05245	0.0348182
MmugDNA.26790.1.S1_at	hypoxia inducible factor 3, alpha subunit	Transcription	1.76519	0.0131048
MmugDNA.37231.1.S1_at	KH-type splicing regulatory protein	Transcription	2.973	0.0267099
MmugDNA.19628.1.S1_at	Kruppel-like factor 10	Transcription	2.24785	0.0197806
MmugDNA.3117.1.S1_at	mastermind-like 3 (Drosophila)	Transcription	2.46205	0.00984454
MmugDNA.13429.1.S1_at	mediator complex subunit 28	Transcription	1.85042	0.0454192
MmugDNA.18497.1.S1_at	myeloid/lymphoid or mixed-lineage leukemia (trithorax homolog, Drosophila)	Transcription	1.74938	0.0312937
MmugDNA.41687.1.S1_at	nuclear transcription factor Y, gamma	Transcription	3.20366	0.0287913
MmuSTS.3705.1.S1_at	paired related homeobox 1	Transcription	2.00871	0.0393642
MmugDNA.13230.1.S1_at	pancreatic and duodenal homeobox 1	Transcription	3.46938	0.0100351
MmugDNA.28697.1.S1_at	polymerase (RNA) III (DNA directed) polypeptide A, 155kDa	Transcription	2.21482	0.0363279
MmugDNA.15981.1.S1_at	SET domain containing (lysine methyltransferase) 8	Transcription	1.55563	0.0368923
MmugDNA.28946.1.S1_at	sex comb on midleg-like 1 (Drosophila)	Transcription	3.76646	0.0119873
MmugDNA.19752.1.S1_at	similar to forkhead box F2	Transcription	1.74986	0.0425218
MmugDNA.5804.1.S1_at	similar to fusion (involved in t(12;16) in malignant liposarcoma) isoform a	Transcription	1.81871	0.0479469
MmugDNA.1217.1.S1_at	similar to Helix-loop-helix protein 2 (HEN2) (Nescient helix loop helix 2) (NSCL-2)	Transcription	1.76262	0.0168888
MmugDNA.40011.1.S1_s_at	similar to heterogeneous nuclear ribonucleoprotein A3	Transcription	2.70273	0.00407892
MmugDNA.30080.1.S1_at	similar to Histone-binding protein RBBP4 (Retinoblastoma-binding protein 4) (RBBP-4) (Retinoblastoma-binding protein p48) (Chromatin assembly factor 1 subunit C) (CAF-1 subunit C) (Chromatin assembly factor I p48 subunit) (CAF-I 48 kDa subunit) (CA...	Transcription	1.89573	0.0259735
MmuSTS.1349.1.S1_at	similar to Homeobox protein Hox-D8 (Hox-4E) (Hox-5.4)	Transcription	1.89755	0.0245907
MmugDNA.1103.1.S1_at	similar to muscleblind-like 2 isoform 1	Transcription	2.03195	0.00768291
MmugDNA.40278.1.S1_at	similar to myeloblastosis proto-oncogene product isoform 2	Transcription	1.81306	0.0153369
MmugDNA.29537.1.S1_at	similar to neuro-oncological ventral antigen 1 isoform 2	Transcription	2.11041	0.0218126
MmugDNA.4419.1.S1_at	similar to nuclear receptor coactivator 5	Transcription	2.5453	0.0459892
MmugDNA.29157.1.S1_at	similar to teashirt family zinc finger 1	Transcription	1.78501	0.0223885
MmugDNA.19730.1.S1_at	similar to thyroid hormone receptor, beta	Transcription	1.5916	0.0157421
MmugDNA.11662.1.S1_at	similar to transcription factor B2, mitochondrial	Transcription	1.92462	0.0431068
MmugDNA.16981.1.S1_at	similar to zinc finger protein 230	Transcription	1.5818	0.0449206
MmuSTS.4786.1.S1_at	similar to Zinc finger protein 236	Transcription	1.87508	0.00998173
MmugDNA.1784.1.S1_at	similar to Zinc finger protein 254 (Bone marrow zinc finger 5) (BMZF-5) (Hematopoietic cell-derived zinc finger protein 1) (HD-ZNF1)	Transcription	2.69861	0.0154798
MmugDNA.8903.1.S1_at	similar to zinc finger, DHHC domain containing 15	Transcription	1.61465	0.00921554
MmugDNA.26127.1.S1_at	SRY (sex determining region Y)-box 2	Transcription	2.95651	0.0028623
MmugDNA.1637.1.S1_at	staphylococcal nuclease and tudor domain containing 1	Transcription	1.62837	0.0220473
MmugDNA.28091.1.S1_at	superkiller viralicidic activity 2-like 2 (S. cerevisiae)	Transcription	3.07886	0.024589
MmugDNA.28960.1.S1_x_at	survival of motor neuron protein interacting protein 1	Transcription	2.11543	0.0363429
MmugDNA.16644.1.S1_at	transcription factor 7-like 2 (T-cell specific, HMG-box)	Transcription	3.07001	0.0450912
MmugDNA.32362.1.S1_at	v-maf musculoaponeurotic fibrosarcoma oncogene homolog B (avian)	Transcription	1.83872	0.00328806
MmugDNA.18091.1.S1_at	zinc finger homeobox 3; hypothetical LOC100132068	Transcription	1.68949	0.00810203
MmugDNA.23061.1.S1_at	zinc finger protein 134	Transcription	1.63957	0.0212774
MmugDNA.32096.1.S1_at	zinc finger protein 160	Transcription	2.48652	0.000214624
MmugDNA.24039.1.S1_at	zinc finger protein 229	Transcription	1.93499	0.00946314
MmugDNA.31956.1.S1_at	zinc finger protein 271	Transcription	2.1188	0.00389031
MmugDNA.24666.1.S1_at	zinc finger protein 451	Transcription	2.39193	0.00387098
MmugDNA.30271.1.S1_at	zinc finger protein 469	Transcription	1.68951	0.0380848
MmugDNA.34485.1.S1_at	zinc finger protein 483	Transcription	2.177	0.00991109
MmugDNA.1125.1.S1_at	zinc finger protein 518B	Transcription	2.63553	0.0080283
MmugDNA.5305.1.S1_s_at	zinc finger protein 592	Transcription	2.60253	0.0339317
MmugDNA.13137.1.S1_at	zinc finger protein 625	Transcription	2.57317	0.00625837
MmugDNA.14135.1.S1_at	zinc finger protein 83	Transcription	1.97947	0.0343489
MmugDNA.19431.1.S1_at	ZXD family zinc finger C	Transcription	2.19136	0.0246738
MmugDNA.32171.1.S1_s_at	eukaryotic translation initiation factor 4 gamma, 1	Translation	1.84297	0.00536507
MmugDNA.12465.1.S1_at	lin-28 homolog (C. elegans)	Translation	2.82933	0.00673796
MmunewRS.241.1.S1_at	lin-28 homolog B (C. elegans)	Translation	1.71451	0.0151805
MmugDNA.7121.1.S1_at	LSM14B, SCD6 homolog B (S. cerevisiae)	Translation	1.70768	0.0341095
MmugDNA.29198.1.S1_x_at	mitochondrial ribosomal protein L30	Translation	1.74198	0.0309395
MmugDNA.25646.1.S1_s_at	mitochondrial ribosomal protein S36	Translation	1.56005	0.0116584
MmugDNA.11384.1.S1_at	phenylalanyl-tRNA synthetase 2, mitochondrial	Translation	2.32678	0.0328529
MmuSTS.1331.1.S1_at	similar to eukaryotic translation initiation factor 2, subunit 3 gamma, 52kDa	Translation	2.17547	0.00540519
MmugDNA.36206.1.S1_s_at	similar to Eukaryotic translation initiation factor 3 subunit 1 (eIF-3 alpha)	Translation	2.38297	0.0440486
MmuSTS.4129.1.S1_at	similar to Eukaryotic translation initiation factor 4B (eIF-4B)	Translation	1.56675	0.00205975
Mmu.16465.1.S1_at	similar to mitochondrial ribosomal protein L1	Translation	1.70092	0.0112421
MmugDNA.32804.1.S1_at	similar to ribosomal protein L31	Translation	1.90359	0.0131419
MmugDNA.36501.1.S1_at	5-hydroxytryptamine (serotonin) receptor 3B	Transport	2.38506	0.0494401
MmugDNA.31861.1.S1_at	ADP-ribosylation factor interacting protein 1	Transport	2.90329	0.0329596
MmugDNA.26666.1.S1_at	ADP-ribosylation factor-like 17 pseudogene 1; ADP-ribosylation factor-like 17	Transport	2.1568	0.00776755
MmugDNA.13001.1.S1_at	ATPase, Na+/K+ transporting, alpha 4 polypeptide	Transport	2.55408	0.0139848
MmuSTS.121.1.S1_at	bicaudal D homolog 2 (Drosophila)	Transport	1.81701	0.0321958
MmugDNA.18014.1.S1_at	calcium binding atopy-related autoantigen 1	Transport	1.84252	0.0125732
MmuSTS.1312.1.S1_at	DnaJ (Hsp40) homolog, subfamily C, member 6	Transport	1.82949	0.0461252
MmugDNA.1630.1.S1_at	dynein, cytoplasmic 1, heavy chain 1	Transport	1.88694	0.0234459
MmugDNA.29118.1.S1_at	kinesin family member 5B	Transport	1.96802	0.0416214
Mmu.11962.1.S1_at	lectin, mannose-binding, 1	Transport	2.25718	0.00201419
MmugDNA.18553.1.S1_at	lectin, mannose-binding, 1	Transport	1.56168	0.0232326
MmugDNA.3736.1.S1_at	lipocalin 10	Transport	1.81464	0.0404432
MmugDNA.40422.1.S1_at	major facilitator superfamily domain containing 9	Transport	1.75688	0.0403489
MmugDNA.25426.1.S1_at	metallophosphoesterase 1	Transport	2.91132	0.00128834
MmugDNA.17629.1.S1_at	MRS2 magnesium homeostasis factor homolog (S. cerevisiae)	Transport	1.70087	0.011049
MmugDNA.8239.1.S1_at	potassium channel, subfamily T, member 2	Transport	2.66515	0.0308599
MmuSTS.1423.1.S1_at	potassium voltage-gated channel, KQT-like subfamily, member 3	Transport	2.69797	0.00147785
MmugDNA.4256.1.S1_at	SEC23 interacting protein	Transport	2.75367	0.0475559
MmugDNA.12715.1.S1_s_at	similar to acetyl-coenzyme A transporter	Transport	1.97707	0.0273694
MmugDNA.33840.1.S1_at	similar to ATPase, Cu++ transporting, alpha polypeptide	Transport	1.63064	0.0297828
MmugDNA.25273.1.S1_at	similar to cyclin M2 isoform 3	Transport	1.97466	0.0426269
Mmu.16547.1.S1_at	similar to Fatty acid-binding protein, liver (L-FABP)	Transport	1.71729	0.0432025
MmugDNA.27270.1.S1_at	similar to leucine rich repeat and sterile alpha motif containing 1	Transport	1.58022	0.0458745
Mmu.15352.1.S1_at	similar to liver regeneration p-53 related protein	Transport	1.5717	0.0234487
MmugDNA.39650.1.S1_at	similar to multiple coagulation factor deficiency 2	Transport	2.13778	0.0212194
MmugDNA.31128.1.S1_at	similar to otoferlin	Transport	1.53968	0.0340445
MmugDNA.14050.1.S1_at	similar to Plasmolipin (Plasma membrane proteolipid)	Transport	3.73794	0.00285096
MmugDNA.33650.1.S1_at	similar to RAB2, member RAS oncogene family	Transport	1.82111	0.020812
MmugDNA.33234.1.S1_at	similar to rabaptin, RAB GTPase binding effector protein 1	Transport	2.84775	0.0117869
MmugDNA.19048.1.S1_at	similar to SDA1 domain containing 1	Transport	1.69707	0.0172259
MmugDNA.36455.1.S1_at	similar to SEC22 vesicle trafficking protein homolog C isoform b	Transport	2.43676	0.0346999
MmuSTS.2752.1.S1_at	similar to secretory granule, neuroendocrine protein 1 (7B2 protein)	Transport	1.57663	0.0414154
MmugDNA.31053.1.S1_at	similar to vacuolar protein sorting 35	Transport	2.374	0.0496872
MmugDNA.6711.1.S1_at	similar to vacuolar protein sorting 35	Transport	1.68345	0.0164604
MmugDNA.34347.1.S1_at	solute carrier family 25, member 13 (citrin)	Transport	2.41143	0.0193215
MmugDNA.34347.1.S1_s_at	solute carrier family 25, member 13 (citrin)	Transport	1.99666	0.00547797
MmuSTS.3876.1.S1_at	solute carrier family 6 (amino acid transporter), member 14	Transport	1.78201	0.00361625
MmugDNA.32042.1.S1_at	transmembrane channel-like 7	Transport	1.86585	0.0142265
MmugDNA.31396.1.S1_at	unc-50 homolog	Transport	1.52009	0.0471384
MmugDNA.27739.1.S1_at	USP6	Transport	2.10507	0.0417694
MmunewRS.456.1.S1_at	vacuolar protein sorting 36 homolog (S. cerevisiae)	Transport	1.65523	0.0373199
MmugDNA.23087.1.S1_at	vacuolar protein sorting 37 homolog C (S. cerevisiae)	Transport	2.77287	0.0437584

## Sheet: 21 v 90_Down_21_d PI
Affymetrix ID	Gene Annotation	Functional Category	P Valuie	Fold Difference
MmugDNA.30374.1.S1_at	ArfGAP with GTPase domain, ankyrin repeat and PH domain 2	Apoptosis	2.3603	0.0164002
MmugDNA.42793.1.S1_at	calcium/calmodulin-dependent protein kinase kinase 1, alpha	Apoptosis	2.31273	0.00759583
Mmu.7836.1.S1_x_at	CASP8 and FADD-like apoptosis regulator	Apoptosis	1.90786	0.049447
MmugDNA.39077.1.S1_at	death-associated protein kinase 3	Apoptosis	2.72712	0.0371328
MmugDNA.30923.1.S1_at	forkhead box O3; forkhead box O3B pseudogene	Apoptosis	2.33696	0.0463906
MmugDNA.31239.1.S1_at	forkhead box O3; forkhead box O3B pseudogene	Apoptosis	2.90927	0.0377352
MmugDNA.42020.1.S1_at	forkhead box O3; forkhead box O3B pseudogene	Apoptosis	1.68644	0.0403317
MmugDNA.16375.1.S1_at	mitogen-activated protein kinase kinase 5	Apoptosis	2.15695	0.0446429
MmuSTS.2002.1.S1_at	p21 protein (Cdc42/Rac)-activated kinase 7	Apoptosis	3.5983	0.0162314
MmugDNA.31855.1.S1_at	PRKC, apoptosis, WT1, regulator	Apoptosis	3.1264	0.0170366
MmugDNA.3197.1.S1_at	RNA binding motif protein 25	Apoptosis	2.35088	0.0406295
MmugDNA.28194.1.S1_at	SAP30 binding protein	Apoptosis	4.56537	0.0281205
MmugDNA.23582.1.S1_at	similar to protein tyrosine phosphatase, receptor type, H precursor	Apoptosis	3.70518	0.0490778
MmugDNA.35167.1.S1_at	similar to zinc finger CCCH-type containing 12A	Apoptosis	1.95725	0.0271798
MmugDNA.28409.1.S1_at	sulfatase 1	Apoptosis	2.77416	0.0282101
MmugDNA.43012.1.S1_at	uveal autoantigen with coiled-coil domains and ankyrin repeats	Apoptosis	1.98525	0.0155149
MmugDNA.35702.1.S1_at	ADAMTS-like 1	Cell adhesion/migration	1.59256	0.0463455
MmugDNA.2877.1.S1_at	cadherin 13, H-cadherin (heart)	Cell adhesion/migration	4.40872	0.00555903
MmugDNA.41593.1.S1_at	Cas scaffolding protein family member 4	Cell adhesion/migration	2.11093	0.0430464
MmugDNA.27414.1.S1_at	CD96 molecule	Cell adhesion/migration	3.10371	0.0310308
MmugDNA.27391.1.S1_at	chromosome 9 open reading frame 127 ortholog	Cell adhesion/migration	2.89117	0.00668637
MmuSTS.3430.1.S1_at	collagen, type XVI, alpha 1	Cell adhesion/migration	2.10185	0.0340556
MmugDNA.24149.1.S1_at	collagen, type XX, alpha 1	Cell adhesion/migration	3.04833	0.0394528
MmugDNA.2739.1.S1_at	collagen, type XXVIII, alpha 1	Cell adhesion/migration	2.3337	0.0222818
MmugDNA.30835.1.S1_at	contactin 1	Cell adhesion/migration	2.06437	0.030723
MmugDNA.43242.1.S1_at	contactin associated protein 1	Cell adhesion/migration	1.61066	0.0484462
MmugDNA.12790.1.S1_at	dystonin	Cell adhesion/migration	2.09907	0.0491021
MmugDNA.12761.1.S1_at	endothelial cell adhesion molecule	Cell adhesion/migration	2.67867	0.0391145
MmugDNA.26359.1.S1_at	FAT tumor suppressor homolog 3 (Drosophila)	Cell adhesion/migration	2.41439	0.0218781
MmugDNA.26025.1.S1_at	integrin, alpha 6	Cell adhesion/migration	2.46218	0.0423353
MmugDNA.12915.1.S1_at	integrin, alpha 9	Cell adhesion/migration	2.64797	0.0465467
MmugDNA.16557.1.S1_at	intercellular adhesion molecule 3	Cell adhesion/migration	1.8572	0.0389359
MmugDNA.38105.1.S1_at	kinesin family member 9	Cell adhesion/migration	2.51163	0.0398924
MmugDNA.21100.1.S1_at	laminin, alpha 3	Cell adhesion/migration	3.35044	0.0377513
MmugDNA.26941.1.S1_at	laminin, beta 4	Cell adhesion/migration	1.95963	0.0284104
MmuSTS.2815.1.S1_at	laminin, beta 4	Cell adhesion/migration	2.20063	0.0146385
MmugDNA.19311.1.S1_at	laminin, gamma 1 (formerly LAMB2)	Cell adhesion/migration	2.95233	0.0257886
MmuSTS.375.1.S1_at	laminin, gamma 2	Cell adhesion/migration	2.84075	0.042242
MmugDNA.8737.1.S1_s_at	membrane protein, palmitoylated 5 (MAGUK p55 subfamily member 5)	Cell adhesion/migration	2.67686	0.048647
MmugDNA.37784.1.S1_at	microfibrillar associated protein 5	Cell adhesion/migration	2.73907	0.0170048
MmugDNA.33359.1.S1_at	myosin VA (heavy chain 12, myoxin)	Cell adhesion/migration	4.20347	0.0495672
MmunewRS.875.1.S1_at	neuroligin 4	Cell adhesion/migration	1.94044	0.00330276
MmugDNA.2717.1.S1_at	neuropilin 1	Cell adhesion/migration	1.69073	0.0182094
MmugDNA.14922.1.S1_at	par-3 partitioning defective 3 homolog (C. elegans)	Cell adhesion/migration	2.70878	0.0190033
MmugDNA.37165.1.S1_at	par-3 partitioning defective 3 homolog B (C. elegans)	Cell adhesion/migration	5.01052	0.0498346
MmugDNA.15404.1.S1_s_at	phosphatase and actin regulator 4	Cell adhesion/migration	2.25038	0.0211935
MmugDNA.2375.1.S1_at	plectin 1, intermediate filament binding protein 500kDa	Cell adhesion/migration	2.3478	0.0442147
Mmu.4542.1.A1_at	protocadherin alpha 9	Cell adhesion/migration	2.349	0.0388479
MmugDNA.22492.1.S1_at	PTK2 protein tyrosine kinase 2	Cell adhesion/migration	1.60464	0.0100336
MmugDNA.22893.1.S1_at	PTK2 protein tyrosine kinase 2	Cell adhesion/migration	1.91915	0.0156843
MmugDNA.9861.1.S1_at	similar to actinin, alpha 2	Cell adhesion/migration	2.5439	0.049286
MmugDNA.38899.1.S1_at	similar to alpha 2 type VI collagen isoform 2C2 precursor	Cell adhesion/migration	3.0792	0.0217173
MmugDNA.36106.1.S1_at	similar to carcinoembryonic antigen-related cell adhesion molecule 1 isoform 1 precursor	Cell adhesion/migration	2.394	0.00304969
MmugDNA.4599.1.S1_at	similar to cell adhesion molecule JCAM	Cell adhesion/migration	1.99404	0.0204766
MmugDNA.10383.1.S1_at	similar to claudin 14	Cell adhesion/migration	1.55155	0.0262708
MmugDNA.6825.1.S1_at	similar to contactin 4 isoform a precursor	Cell adhesion/migration	3.79561	0.0246908
MmugDNA.17762.1.S1_s_at	similar to filamin-binding LIM protein-1 isoform a	Cell adhesion/migration	1.94801	0.00741323
MmuSTS.864.1.S1_at	similar to galectin 8 isoform a	Cell adhesion/migration	1.54891	0.0349573
MmugDNA.13444.1.S1_at	similar to growth factor receptor-bound protein 7	Cell adhesion/migration	1.92065	0.047385
MmugDNA.24118.1.S1_at	similar to kinesin 2 60/70kDa isoform 2	Cell adhesion/migration	2.67881	0.00862001
Mmu.13564.1.S1_at	similar to kinesin family member 9 isoform 2	Cell adhesion/migration	3.57302	0.00455664
MmugDNA.21343.1.S1_at	similar to kinesin family member 9 isoform 2	Cell adhesion/migration	1.62468	0.0355904
MmugDNA.3550.1.S1_at	similar to kinesin family member C2	Cell adhesion/migration	3.13034	0.0494145
MmuSTS.1354.1.S1_at	similar to Laminin beta-3 chain precursor (Laminin 5 beta 3) (Laminin B1k chain) (Kalinin B1 chain)	Cell adhesion/migration	5.10874	0.0386882
MmuSTS.3222.1.S1_at	similar to myosin 18A isoform b	Cell adhesion/migration	1.89255	0.0321807
MmugDNA.23861.1.S1_at	similar to neural precursor cell expressed, developmentally down-regulated 9 isoform 1	Cell adhesion/migration	3.34966	0.0303181
MmugDNA.18852.1.S1_at	similar to neuronal growth regulator 1	Cell adhesion/migration	2.6489	0.0156488
MmugDNA.38189.1.S1_at	similar to phosphoglucomutase 5	Cell adhesion/migration	2.62747	0.0223363
MmugDNA.35009.1.S1_at	similar to Plakophilin-3	Cell adhesion/migration	2.49972	0.0384329
MmugDNA.9813.1.S1_at	similar to steroid-sensitive protein 1	Cell adhesion/migration	2.54632	0.0492181
MmugDNA.18407.1.S1_at	similar to tight junction protein 3 (zona occludens 3)	Cell adhesion/migration	2.70655	0.0477982
MmugDNA.34315.1.S1_at	synovial sarcoma, X breakpoint 2 interacting protein	Cell adhesion/migration	1.88732	0.048328
MmugDNA.6370.1.S1_at	thrombospondin 1	Cell adhesion/migration	3.84189	0.00960551
MmugDNA.28060.1.S1_s_at	ArfGAP with SH3 domain, ankyrin repeat and PH domain 3	Cell division/differentiation	4.38363	0.0158694
MmugDNA.40730.1.S1_at	BMP2 inducible kinase	Cell division/differentiation	2.70757	0.0294559
MmugDNA.30217.1.S1_at	casein kinase 1, alpha 1	Cell division/differentiation	2.81271	0.0283744
MmugDNA.38773.1.S1_at	cell growth regulator with ring finger domain 1	Cell division/differentiation	3.47184	0.0201955
MmugDNA.30215.1.S1_at	coiled-coil alpha-helical rod protein 1	Cell division/differentiation	1.5767	0.0324766
MmugDNA.5326.1.S1_at	cyclin-dependent kinase 3	Cell division/differentiation	3.36628	0.04323
MmugDNA.5826.1.S1_at	fragile X mental retardation, autosomal homolog 1	Cell division/differentiation	1.57255	0.0101612
MmugDNA.10329.1.S1_at	GATA binding protein 6	Cell division/differentiation	2.63536	0.0186672
MmugDNA.37109.1.S1_at	glycoprotein (transmembrane) nmb	Cell division/differentiation	2.37358	0.0296342
MmugDNA.20182.1.S1_at	iroquois homeobox 5	Cell division/differentiation	1.60511	0.00801565
MmugDNA.34330.1.S1_at	jagged 2	Cell division/differentiation	3.21617	0.0387581
MmugDNA.14569.1.S1_at	MYCBP associated protein	Cell division/differentiation	1.75351	0.0495123
MmugDNA.9653.1.S1_at	programmed cell death 2-like	Cell division/differentiation	2.3916	0.0494531
MmugDNA.31793.1.S1_at	septin 2	Cell division/differentiation	1.51708	0.0402412
MmugDNA.29111.1.S1_at	similar to apoptosis-associated tyrosine kinase	Cell division/differentiation	1.80031	0.0151444
MmugDNA.12479.1.S1_at	similar to CD2-associated protein	Cell division/differentiation	5.03421	0.00842833
MmugDNA.7452.1.S1_at	similar to CDK5 regulatory subunit associated protein 2 isoform a	Cell division/differentiation	2.61651	0.0458196
MmugDNA.15943.1.S1_at	similar to cleft lip and palate associated transmembrane protein 1	Cell division/differentiation	2.52232	0.0397012
MmugDNA.36418.1.S1_at	similar to fibroblast growth factor 8	Cell division/differentiation	2.18671	0.0388508
MmuSTS.1566.1.S1_at	similar to metallothionein-like 5, testis-specific isoform a	Cell division/differentiation	3.07109	0.0294218
MmugDNA.24550.1.S1_at	similar to mitogen-activated protein kinase kinase 7	Cell division/differentiation	1.82556	0.00971025
MmugDNA.30930.1.S1_at	similar to NIMA (never in mitosis gene a)- related kinase 11 isoform 1	Cell division/differentiation	1.78347	0.0217302
MmugDNA.5956.1.S1_at	similar to Nuclear transition protein 2 (TP-2) (TP2)	Cell division/differentiation	2.95142	0.0460701
MmuSTS.4022.1.S1_at	similar to timeless homolog	Cell division/differentiation	1.97156	0.0253116
MmugDNA.43108.1.S1_at	similar to tolloid-like 1	Cell division/differentiation	2.87422	0.0390402
MmugDNA.26547.1.S1_at	spermatogenesis associated 20	Cell division/differentiation	2.35241	0.0122945
MmuSTS.816.1.S1_at	testis-specific kinase 1	Cell division/differentiation	1.75196	0.0118258
MmugDNA.15813.1.S1_at	tetraspanin 7	Cell division/differentiation	1.76365	0.0277658
MmugDNA.36320.1.S1_at	tubulin, gamma complex associated protein 3	Cell division/differentiation	2.33568	0.0180481
MmugDNA.30154.1.S1_at	tubulin, gamma complex associated protein 6	Cell division/differentiation	1.57391	0.00804715
MmuSTS.613.1.S1_at	5-hydroxytryptamine (serotonin) receptor 2C	Cell signaling	3.63152	0.0451719
MmugDNA.12937.1.S1_at	A kinase (PRKA) anchor protein 13	Cell signaling	3.89719	0.00560868
MmuSTS.3769.1.S1_at	acidic repeat containing	Cell signaling	2.4064	0.0342411
MmugDNA.29989.1.S1_at	adenomatosis polyposis coli 2	Cell signaling	3.26559	0.0276416
MmugDNA.10712.1.S1_at	amphiregulin B	Cell signaling	2.82126	0.0439022
MmugDNA.36378.1.S1_at	arginine vasopressin receptor 1B	Cell signaling	1.73531	0.0105752
MmugDNA.40078.1.S1_at	BAI1-associated protein 2-like 2	Cell signaling	2.50103	0.0228817
MmuSTS.4050.1.S1_at	diacylglycerol kinase, beta	Cell signaling	2.21108	0.0150562
MmugDNA.1295.1.S1_at	dishevelled, dsh homolog 1 (Drosophila); dishevelled, dsh homolog 1 (Drosophila)-like 1	Cell signaling	2.05263	0.0303598
MmunewRS.570.1.S1_at	doublecortin domain containing 1	Cell signaling	2.68681	0.0396956
MmuSTS.4138.1.S1_at	EPH receptor A2	Cell signaling	1.875	0.0422708
MmugDNA.19929.1.S1_at	EPH receptor A5	Cell signaling	2.85375	0.0269714
MmugDNA.11509.1.S1_at	G protein beta subunit-like	Cell signaling	2.00578	0.0364329
MmugDNA.31452.1.S1_at	G protein-coupled receptor 17	Cell signaling	3.22531	0.0211496
MmugDNA.18398.1.S1_at	G protein-coupled receptor 182	Cell signaling	1.67478	0.049929
MmuSTS.2494.1.S1_at	G protein-coupled receptor 97	Cell signaling	2.4438	0.036239
MmugDNA.40662.1.S1_at	G protein-coupled receptor, family C, group 5, member A	Cell signaling	3.34982	0.0442651
MmugDNA.16371.1.S1_at	glutamate receptor, metabotropic 5	Cell signaling	1.82697	0.0394836
MmugDNA.43478.1.S1_at	guanine nucleotide binding protein (G protein), gamma transducing activity polypeptide 2	Cell signaling	2.57585	0.0447364
MmugDNA.38233.1.S1_at	insulin-like growth factor binding protein 4	Cell signaling	2.91	0.0190296
MmugDNA.43574.1.S1_at	leucine rich repeat (in FLII) interacting protein 2	Cell signaling	1.99288	0.040018
MmuSTS.3109.1.S1_at	low density lipoprotein receptor-related protein 5	Cell signaling	2.38166	0.0257852
MmugDNA.14808.1.S1_at	membrane-spanning 4-domains, subfamily A, member 7	Cell signaling	3.24135	0.0440997
MmugDNA.21035.1.S1_s_at	misshapen-like kinase 1 (zebrafish)	Cell signaling	2.07869	0.043621
MmugDNA.29776.1.S1_at	mitogen-activated protein kinase kinase kinase 3	Cell signaling	3.92942	0.0069081
MmugDNA.22117.1.S1_at	myosin IXA	Cell signaling	1.64838	0.0332599
MmugDNA.32315.1.S1_at	myosin IXB	Cell signaling	1.52564	0.049601
MmugDNA.17344.1.S1_at	neurotrophin 3	Cell signaling	3.32142	0.00563663
MmugDNA.17110.1.S1_at	opioid receptor, mu 1	Cell signaling	2.13049	0.0448847
MmuSTS.2245.1.S1_at	phospholipase C, delta 1	Cell signaling	1.64652	0.042885
MmugDNA.2102.1.S1_at	prolactin receptor	Cell signaling	3.01222	0.000958849
MmugDNA.618.1.S1_at	prolactin receptor	Cell signaling	1.65337	0.0159761
MmugDNA.2433.1.S1_at	protein kinase C, beta	Cell signaling	2.24405	0.03537
MmugDNA.4317.1.S1_at	protein tyrosine phosphatase, non-receptor type 12	Cell signaling	3.36758	0.00867049
MmugDNA.24625.1.S1_at	protein tyrosine phosphatase, non-receptor type 21	Cell signaling	3.42617	0.0184529
MmugDNA.252.1.S1_at	purinergic receptor P2Y, G-protein coupled, 2	Cell signaling	5.01024	0.0301473
MmugDNA.11255.1.S1_at	ral guanine nucleotide dissociation stimulator	Cell signaling	1.77392	0.035377
MmugDNA.6263.1.S1_at	Rap guanine nucleotide exchange factor (GEF) 4	Cell signaling	4.09135	0.0479607
MmugDNA.35481.1.S1_at	Ras suppressor protein 1	Cell signaling	3.33459	0.0442
MmugDNA.19910.1.S1_s_at	Rho guanine nucleotide exchange factor (GEF) 11	Cell signaling	1.79516	0.0430072
MmugDNA.3572.1.S1_at	Rho-related BTB domain containing 2	Cell signaling	3.47149	0.0292427
MmugDNA.23762.1.S1_at	S100 calcium binding protein A10	Cell signaling	2.55838	0.0110837
MmugDNA.43216.1.S1_at	S100 calcium binding protein A6	Cell signaling	2.22829	0.033179
MmugDNA.16357.1.S1_s_at	similar to calcium binding protein 1 isoform 3	Cell signaling	2.05377	0.0409829
MmugDNA.26122.1.S1_at	similar to class I cytokine receptor	Cell signaling	1.55339	0.045452
MmugDNA.22767.1.S1_at	similar to cysteine-rich motor neuron 1	Cell signaling	3.65455	0.019469
MmugDNA.18574.1.S1_at	similar to guanine nucleotide binding protein (G protein), q polypeptide	Cell signaling	2.60924	0.0418014
MmugDNA.16969.1.S1_at	similar to inversin isoform b	Cell signaling	2.42632	0.0474681
MmugDNA.39667.1.S1_at	similar to Lissencephaly-1 CG8440-PA, isoform A	Cell signaling	1.95718	0.00809034
MmugDNA.4183.1.S1_at	similar to macrophage antigen h	Cell signaling	2.19729	0.00239769
MmugDNA.25356.1.S1_at	similar to mitogen-activated protein kinase kinase kinase 6	Cell signaling	2.38562	0.0195498
MmugDNA.17650.1.S1_at	similar to neurofibromin 2 isoform 2	Cell signaling	3.85965	0.00649529
MmunewRS.665.1.S1_at	similar to Olfactory receptor 4X2	Cell signaling	3.00017	0.00368954
MmunewRS.531.1.S1_at	similar to Olfactory receptor 52K1	Cell signaling	2.16657	0.0398193
MmunewRS.589.1.S1_at	similar to Olfactory receptor 8B4	Cell signaling	2.15607	0.0214748
MmunewRS.762.1.S1_s_at	similar to olfactory receptor, family 1, subfamily S, member 2	Cell signaling	1.90633	0.0147491
MmugDNA.39137.1.S1_at	similar to Protein C6orf170	Cell signaling	4.78161	0.0256452
MmugDNA.40612.1.S1_at	similar to Ral GEF with PH domain and SH3 binding motif 1	Cell signaling	2.29115	0.0407412
MmugDNA.7127.1.S1_at	similar to RAS-like, family 10, member B	Cell signaling	1.64442	0.0277979
MmugDNA.187.1.S1_at	similar to Rho GTPase-activating protein	Cell signaling	2.59305	0.0138253
MmuSTS.2160.1.S1_at	similar to SH2 domain containing 3A	Cell signaling	2.90066	0.0371328
MmuSTS.4677.1.S1_at	similar to TNF receptor-associated factor 4 isoform 1	Cell signaling	2.37883	0.0348189
MmugDNA.39003.1.S1_at	similar to Tyrosine-protein kinase receptor TYRO3 precursor (Tyrosine-protein kinase RSE) (Tyrosine-protein kinase SKY) (Tyrosine-protein kinase DTK) (Protein-tyrosine kinase byk)	Cell signaling	2.18975	0.0369902
MmugDNA.26994.1.S1_at	similar to zinc finger protein 259	Cell signaling	2.07726	0.00282386
MmugDNA.18339.1.S1_at	sparc/osteonectin, cwcv and kazal-like domains proteoglycan (testican) 3	Cell signaling	2.36748	0.0191898
MmugDNA.5511.1.S1_at	sperm associated antigen 9	Cell signaling	2.49424	0.0417399
MmugDNA.1134.1.S1_at	Src-like-adaptor	Cell signaling	3.32179	0.0059064
MmugDNA.6482.1.S1_at	suppressor of cytokine signaling 6	Cell signaling	1.54292	0.0320838
MmuSTS.778.1.S1_at	taste receptor, type 2, member 20	Cell signaling	2.99302	0.0168708
MmugDNA.30419.1.S1_at	TBC1 domain family, member 24	Cell signaling	1.69565	0.0310022
MmugDNA.2983.1.S1_at	v-erb-b2 erythroblastic leukemia viral oncogene homolog 3 (avian)	Cell signaling	2.31262	0.00447712
MmugDNA.8598.1.S1_at	BR serine/threonine kinase 1	DNA replication/repair	1.84622	0.0312563
MmugDNA.6201.1.S1_at	CDC14 cell division cycle 14 homolog B (S. cerevisiae)	DNA replication/repair	1.62272	0.0481888
MmugDNA.26457.1.S1_at	defective in sister chromatid cohesion 1 homolog (S. cerevisiae)	DNA replication/repair	3.08331	0.0289729
MmugDNA.22750.1.S1_at	RAD9 homolog A (S. pombe)	DNA replication/repair	1.87986	0.0373147
MmuSTS.1724.1.S1_at	RecQ protein-like 5	DNA replication/repair	3.80191	0.0116434
MmugDNA.4422.1.S1_s_at	similar to High mobility group protein B1 (High mobility group protein 1) (HMG-1) (Amphoterin) (Heparin-binding protein p30)	DNA replication/repair	3.35101	0.0332138
MmugDNA.1193.1.S1_at	similar to RAD9 homolog B	DNA replication/repair	2.92757	0.0203476
MmugDNA.16848.1.S1_s_at	similar to regulator of telomere elongation helicase 1	DNA replication/repair	1.61702	0.0289013
MmugDNA.15062.1.S1_at	single-stranded DNA binding protein 1	DNA replication/repair	1.73115	0.0190105
MmugDNA.9731.1.S1_s_at	alpha-2-HS-glycoprotein	Immune defense/Inflammation	1.71236	0.0492165
MmugDNA.27543.1.S1_at	CD28 molecule	Immune defense/Inflammation	2.50892	0.0474966
MmuSTS.3565.1.S1_at	chemokine (C-C motif) ligand 13	Immune defense/Inflammation	2.2549	0.023237
MmugDNA.17651.1.S1_at	coagulation factor XII	Immune defense/Inflammation	1.78596	0.0452202
MmugDNA.40682.1.S1_at	endoplasmic reticulum aminopeptidase 2	Immune defense/Inflammation	2.91329	0.0177734
MmugDNA.16772.1.S1_at	immunoglobulin J polypeptide, linker protein for immunoglobulin alpha and mu polypeptides	Immune defense/Inflammation	3.37933	0.045762
MmugDNA.26291.1.S1_at	interleukin 1 receptor accessory protein	Immune defense/Inflammation	1.67173	0.0487681
Mmu.7460.14.S1_x_at	killer immunoglobulin-like receptor KIR3DL20	Immune defense/Inflammation	2.93296	0.02031
Mmu.7460.4.S1_a_at	killer-cell Ig-like receptor KIR3DH5	Immune defense/Inflammation	1.96205	0.0265199
MmugDNA.41818.1.S1_at	macrophage stimulating 1 receptor (c-met-related tyrosine kinase)	Immune defense/Inflammation	1.70196	0.0468459
Mmu.2091.3.S1_x_at	major histocompatibility complex, class I, AG	Immune defense/Inflammation	1.98925	0.0270457
MmugDNA.8972.1.S1_at	mucin 3B, cell surface associated; similar to Mucin-3A precursor (Intestinal mucin-3A); mucin 3A, cell surface associated; similar to mucin 3	Immune defense/Inflammation	3.11304	0.0430745
MmugDNA.41108.1.S1_at	natural cytotoxicity triggering receptor 1	Immune defense/Inflammation	2.36784	0.0326967
MmugDNA.11694.1.S1_at	NLR family member X1	Immune defense/Inflammation	2.85486	0.0140759
MmugDNA.7554.1.S1_at	protein tyrosine phosphatase, receptor type, C	Immune defense/Inflammation	3.45984	0.0422182
MmugDNA.41490.1.S1_at	serpin peptidase inhibitor, clade E (nexin, plasminogen activator inhibitor type 1), member 1	Immune defense/Inflammation	2.62824	0.0353201
MmugDNA.27353.1.S1_at	similar to dermcidin preproprotein	Immune defense/Inflammation	1.57108	0.0346637
MmugDNA.41567.1.S1_at	similar to Fc receptor-like 4	Immune defense/Inflammation	1.7085	0.0114012
Mmu.10484.2.S1_x_at	similar to Ig heavy chain V-III region VH26 precursor	Immune defense/Inflammation	2.34825	0.04982
MmugDNA.17669.1.S1_s_at	similar to Ig heavy chain V-III region VH26 precursor	Immune defense/Inflammation	3.0011	0.0255423
MmugDNA.28897.1.S1_at	similar to Interferon-induced transmembrane protein 1 (Interferon-induced protein 17) (Interferon-inducible protein 9-27) (Leu-13 antigen) (CD225 antigen)	Immune defense/Inflammation	1.85754	0.045619
MmugDNA.7381.1.S1_at	similar to Leukocyte-specific transcript 1 protein (B144 protein)	Immune defense/Inflammation	2.32702	0.0250746
MmugDNA.10033.1.S1_at	similar to poliovirus receptor	Immune defense/Inflammation	2.00328	0.0408874
Mmu.15247.18.S1_at	similar to pregnancy specific beta-1-glycoprotein 11 isoform 1	Immune defense/Inflammation	2.3983	0.0237769
Mmu.15247.37.S1_s_at	similar to pregnancy specific beta-1-glycoprotein 3	Immune defense/Inflammation	2.54024	0.0488508
MmugDNA.31213.1.S1_at	similar to zinc finger antiviral protein isoform 1	Immune defense/Inflammation	6.8209	0.0419895
MmugDNA.16191.1.S1_at	toll-interleukin 1 receptor (TIR) domain containing adaptor protein	Immune defense/Inflammation	1.5581	0.0242606
MmugDNA.10749.1.S1_at	2,3-bisphosphoglycerate mutase	Metabolism	1.66261	0.0179206
MmugDNA.29705.1.S1_at	2,4-dienoyl CoA reductase 1, mitochondrial	Metabolism	4.38214	0.021607
MmuSTS.1117.1.S1_at	5'-nucleotidase, ecto (CD73)	Metabolism	2.1428	0.0409079
MmugDNA.20954.1.S1_at	acetyl-Coenzyme A carboxylase alpha	Metabolism	3.24447	0.027533
MmugDNA.35373.1.S1_at	acyl-CoA thioesterase 7	Metabolism	3.81191	0.047176
MmunewRS.353.1.S1_at	ADAM metallopeptidase with thrombospondin type 1 motif, 14	Metabolism	4.53818	0.0308049
MmugDNA.32066.1.S1_at	adenylate kinase 1	Metabolism	3.20099	0.0347742
MmugDNA.31403.1.S1_at	adenylate kinase 2	Metabolism	1.8243	0.00372482
MmugDNA.34445.1.S1_at	AIG2-like domain 1	Metabolism	5.03207	0.00481112
MmugDNA.14635.1.S1_at	alcohol dehydrogenase 1B (class I), beta polypeptide; alcohol dehydrogenase 1A (class I), alpha polypeptide; alcohol dehydrogenase 1C (class I), gamma polypeptide	Metabolism	2.73922	0.0268766
MmugDNA.34708.1.S1_at	alcohol dehydrogenase 6 (class V)	Metabolism	3.20038	0.0468469
MmugDNA.6410.1.S1_at	alkaline ceramidase 1	Metabolism	3.30805	0.0182015
MmugDNA.32713.1.S1_at	arylsulfatase B	Metabolism	1.97587	0.0403946
MmugDNA.18165.1.S1_at	aspartyl aminopeptidase	Metabolism	2.03362	0.0424107
MmugDNA.18434.1.S1_at	ATP synthase, H+ transporting, mitochondrial F1 complex, beta polypeptide	Metabolism	1.76573	0.0178259
MmugDNA.12418.1.S1_at	ATP/GTP binding protein-like 5	Metabolism	3.58607	0.0102098
MmugDNA.4664.1.S1_at	beta-1,4-N-acetyl-galactosaminyl transferase 3	Metabolism	1.99958	0.0114642
MmugDNA.12755.1.S1_s_at	bone morphogenetic protein 1	Metabolism	4.8682	0.04708
MmugDNA.30361.1.S1_at	bone morphogenetic protein 1	Metabolism	5.39071	0.0153783
MmugDNA.18730.1.S1_at	calpain 7	Metabolism	1.69208	0.0442432
MmugDNA.32968.1.S1_at	carboxylesterase 3	Metabolism	3.23375	0.0313897
MmuSTS.3703.1.S1_at	carboxypeptidase B2 (plasma)	Metabolism	2.89365	0.0482419
MmugDNA.1890.1.S1_at	carboxypeptidase M	Metabolism	1.86913	0.0470813
MmuSTS.692.1.S1_at	choroideremia	Metabolism	2.89241	0.0309963
MmugDNA.9059.1.S1_at	cullin 1	Metabolism	2.80924	0.0115747
MmugDNA.5158.1.S1_at	cullin 4A	Metabolism	7.01552	0.0481443
MmugDNA.40577.1.S1_at	DEAH (Asp-Glu-Ala-His) box polypeptide 36	Metabolism	4.21051	0.0244887
MmugDNA.12782.1.S1_at	dihydroorotate dehydrogenase	Metabolism	2.456	0.0411513
MmugDNA.32662.1.S1_at	dihydropyrimidine dehydrogenase	Metabolism	2.15994	0.029718
MmuSTS.4327.1.S1_at	ectonucleoside triphosphate diphosphohydrolase 5	Metabolism	2.27405	0.0423625
MmugDNA.28884.1.S1_at	endothelin converting enzyme 1	Metabolism	2.84964	0.00477739
MmugDNA.26188.1.S1_at	endothelin converting enzyme-like 1	Metabolism	2.88647	0.0204118
MmugDNA.6796.1.S1_at	F-box and WD repeat domain containing 8	Metabolism	3.64571	0.0485598
MmugDNA.17004.1.S1_at	folylpolyglutamate synthase	Metabolism	2.44672	0.0154197
MmuSTS.4417.1.S1_at	furin	Metabolism	1.87004	0.0196804
MmugDNA.23565.1.S1_at	GLI pathogenesis-related 1	Metabolism	1.7524	0.0237986
MmugDNA.16203.1.S1_at	glutathione S-transferase theta 1	Metabolism	6.39378	0.0102717
MmugDNA.38485.1.S1_at	glycerol-3-phosphate dehydrogenase 2 (mitochondrial)	Metabolism	1.92661	0.0479507
MmuSTS.987.1.S1_at	glycerophosphodiester phosphodiesterase domain containing 2	Metabolism	2.32039	0.0288455
MmugDNA.28796.1.S1_at	heparan sulfate 6-O-sulfotransferase 3	Metabolism	2.77397	0.0300862
MmugDNA.39782.1.S1_at	hydroxy-delta-5-steroid dehydrogenase, 3 beta- and steroid delta-isomerase 7; piwi-like 2 (Drosophila)	Metabolism	1.83599	0.0396041
MmugDNA.31533.1.S1_at	hydroxysteroid (11-beta) dehydrogenase 1	Metabolism	2.79065	0.0455891
MmugDNA.9302.1.S1_at	inter-alpha (globulin) inhibitor H3	Metabolism	1.99185	0.0198394
MmugDNA.17560.1.S1_at	intestinal alkaline phosphatase	Metabolism	4.89371	0.0114493
MmugDNA.19923.1.S1_at	latexin	Metabolism	2.82387	0.0315703
MmugDNA.17557.1.S1_at	leprecan-like 1	Metabolism	2.06244	0.0156059
MmugDNA.5753.1.S1_at	lipase, hepatic	Metabolism	2.09936	0.0369555
MmugDNA.24385.1.S1_at	lipase, hormone-sensitive	Metabolism	2.43094	0.0455819
MmugDNA.16294.1.S1_at	lysophosphatidylcholine acyltransferase 3	Metabolism	2.57626	0.0165666
MmuSTS.1480.1.S1_at	melanocortin 2 receptor	Metabolism	5.17069	0.0278557
MmugDNA.25855.1.S1_at	membrane-associated ring finger (C3HC4) 7	Metabolism	2.52064	0.03282
MmugDNA.12992.1.S1_at	myosin ID	Metabolism	1.95925	0.0494467
MmugDNA.32038.1.S1_at	N-acetyltransferase 15 (GCN5-related, putative)	Metabolism	2.57525	0.0394112
MmugDNA.2318.1.S1_at	nitric oxide synthase 3 (endothelial cell)	Metabolism	3.30945	0.0145614
MmugDNA.24773.1.S1_at	nudix (nucleoside diphosphate linked moiety X)-type motif 16	Metabolism	2.95777	0.0149916
MmugDNA.26460.1.S1_at	OTU domain containing 7B	Metabolism	3.66219	0.0300462
MmuSTS.3660.1.S1_at	P450 (cytochrome) oxidoreductase	Metabolism	3.36013	0.0180348
MmugDNA.21545.1.S1_at	PAPPA antisense RNA (non-protein coding); pregnancy-associated plasma protein A, pappalysin 1	Metabolism	6.81412	0.00628879
MmugDNA.2782.1.S1_at	paraplegin	Metabolism	1.68896	0.0191967
MmugDNA.2393.1.S1_at	perilipin	Metabolism	3.81784	0.0141319
MmugDNA.14585.1.S1_s_at	peroxiredoxin 2	Metabolism	1.62692	0.0239917
MmugDNA.24115.1.S1_at	peroxisomal trans-2-enoyl-CoA reductase	Metabolism	2.02359	0.0477035
MmugDNA.14024.1.S1_at	phosphatidylinositol transfer protein, alpha	Metabolism	2.99378	0.0492733
MmugDNA.14311.1.S1_at	phosphatidylinositol transfer protein, alpha	Metabolism	1.81959	0.0428177
MmugDNA.9328.1.S1_at	phospholipase B domain containing 2	Metabolism	1.95396	0.0187711
MmugDNA.43129.1.S1_at	phosphoribosylglycinamide formyltransferase, phosphoribosylglycinamide synthetase, phosphoribosylaminoimidazole synthetase	Metabolism	2.14273	0.00774873
MmuSTS.1646.1.S1_at	poly (ADP-ribose) polymerase family, member 4	Metabolism	1.97918	0.0445725
MmugDNA.14168.1.S1_at	post-GPI attachment to proteins 3	Metabolism	1.63212	0.0472029
MmugDNA.19503.1.S1_at	propionyl Coenzyme A carboxylase, alpha polypeptide	Metabolism	2.21266	0.0212372
MmugDNA.24236.1.S1_at	proprotein convertase subtilisin/kexin type 7 pseudogene; proprotein convertase subtilisin/kexin type 7	Metabolism	4.96603	0.0422822
MmugDNA.11295.1.S1_at	pyridoxal-dependent decarboxylase domain containing 1	Metabolism	1.60582	0.0209433
MmugDNA.3710.1.S1_at	pyruvate dehydrogenase kinase, isozyme 4	Metabolism	2.5856	0.0294097
MmugDNA.29134.1.S1_at	retinol dehydrogenase 10 (all-trans)	Metabolism	1.7795	0.042225
MmugDNA.11154.1.S1_at	ribosomal modification protein rimK-like family member A	Metabolism	4.11606	0.0253159
MmugDNA.1978.1.S1_at	scavenger receptor class F, member 1	Metabolism	1.93914	0.0213857
MmugDNA.24691.1.S1_at	selenoprotein I	Metabolism	2.31833	0.0316953
MmunewRS.641.1.S1_at	selenoprotein S	Metabolism	1.69314	0.0160562
MmugDNA.15558.1.S1_at	serpin peptidase inhibitor, clade B (ovalbumin), member 6	Metabolism	2.19502	0.028779
MmugDNA.32290.1.S1_at	similar to 26S proteasome non-ATPase regulatory subunit 7 (26S proteasome regulatory subunit rpn8) (26S proteasome regulatory subunit S12) (Proteasome subunit p40) (Mov34 protein)	Metabolism	3.34662	0.0204661
MmugDNA.35653.1.S1_at	similar to 3-oxoacid CoA transferase 2	Metabolism	1.95483	0.0323231
MmugDNA.19950.1.S1_at	similar to abnormal GONad development family member (gon-1)	Metabolism	1.63194	0.0165256
MmugDNA.35528.1.S1_at	similar to ADP-ribosylhydrolase like 1 isoform 1	Metabolism	1.84953	0.0308165
MmugDNA.32182.1.S1_at	similar to aldehyde dehydrogenase 1 family, member L1	Metabolism	2.23246	0.02827
MmugDNA.15709.1.S1_at	similar to Anionic trypsin-1 precursor (Anionic trypsin I) (Pretrypsinogen I)	Metabolism	1.69454	0.0245727
MmugDNA.6435.1.S1_at	similar to BRCA1 associated protein	Metabolism	1.57864	0.00696113
MmugDNA.22163.1.S1_at	similar to calcyclin binding protein; calcyclin binding protein	Metabolism	2.18282	0.0149202
MmugDNA.40829.1.S1_at	similar to calpain 8	Metabolism	3.20339	0.00426746
MmugDNA.34474.1.S1_at	similar to cysteine sulfinic acid decarboxylase-related protein 2	Metabolism	3.46933	0.0264453
MmugDNA.12835.1.S1_at	similar to diacylglycerol O-acyltransferase homolog 2	Metabolism	2.19394	0.0220086
MmugDNA.3447.1.S1_at	similar to diacylglycerol O-acyltransferase homolog 2	Metabolism	2.22398	0.0160155
MmugDNA.19686.1.S1_at	similar to fatty acid amide hydrolase	Metabolism	2.06631	0.0306584
MmugDNA.4200.1.S1_at	similar to Galactokinase (Galactose kinase)	Metabolism	2.18505	0.0428199
MmuSTS.6.1.S1_at	similar to glutathione S-transferase A4	Metabolism	2.02905	0.00655988
MmuSTS.4235.1.S1_s_at	similar to glycosyltransferase 6 domain containing 1	Metabolism	1.58733	0.0374905
MmugDNA.37316.1.S1_s_at	similar to H326	Metabolism	1.5196	0.0311505
MmugDNA.30921.1.S1_at	similar to hect domain and RLD 6 isoform a	Metabolism	2.16979	0.0384576
MmuSTS.597.1.S1_at	similar to Hypoxanthine-guanine phosphoribosyltransferase (HGPRT) (HGPRTase)	Metabolism	2.7629	0.0326894
MmugDNA.24716.1.S1_at	similar to kidney and liver proline oxidase 1	Metabolism	2.30683	0.0191285
MmugDNA.29619.1.S1_at	similar to LIM domain only protein 7	Metabolism	1.74155	0.0472779
MmuSTS.1186.1.S1_at	similar to lysyl hydroxylase precursor	Metabolism	1.7716	0.0258294
MmugDNA.19219.1.S1_at	similar to matrix metalloproteinase 16 isoform 2 preproprotein	Metabolism	3.30055	0.0132705
MmuSTS.3123.1.S1_at	similar to melanoma antigen family B, 2	Metabolism	1.67986	0.000779886
MmugDNA.16645.1.S1_at	similar to NADPH oxidase activator 1	Metabolism	1.6585	0.0282275
MmugDNA.31896.1.S1_at	similar to nudix (nucleoside diphosphate linked moiety X)-type motif 18	Metabolism	2.28555	0.0173416
MmugDNA.7662.1.S1_s_at	similar to Pancreatic prohormone precursor (Pancreatic polypeptide) (PP)	Metabolism	3.66146	0.0398205
MmugDNA.42614.1.S1_at	similar to phosphatidylinositol glycan class V	Metabolism	4.09124	0.0266566
MmugDNA.31289.1.S1_at	similar to Protein CXorf45	Metabolism	1.78097	0.0153653
MmugDNA.21401.1.S1_at	similar to signal recognition particle 54kDa; signal recognition particle 54kDa	Metabolism	1.78024	0.0448016
MmugDNA.16839.1.S1_at	similar to solute carrier family 20 (phosphate transporter), member 1	Metabolism	2.60395	0.0471364
MmugDNA.25157.1.S1_at	similar to sphingosine-1-phosphate lyase 1	Metabolism	1.84636	0.0418309
MmugDNA.6206.1.S1_at	similar to sterol regulatory element binding transcription factor 1 isoform b	Metabolism	1.99756	0.00623825
MmugDNA.6206.1.S1_s_at	similar to sterol regulatory element binding transcription factor 1 isoform b	Metabolism	2.20894	0.0119037
MmugDNA.27488.1.S1_at	similar to suppression of tumorigenicity 14	Metabolism	2.29627	0.0465925
MmugDNA.8315.1.S1_at	similar to Synaptic glycoprotein SC2	Metabolism	3.30099	0.0443702
MmuSTS.2236.1.S1_at	similar to transitional epithelia response protein	Metabolism	3.49235	0.00101798
MmugDNA.23984.1.S1_at	similar to tripartite motif protein 31 isoform alpha	Metabolism	2.62643	0.00796076
MmugDNA.23968.1.S1_at	similar to ubiquitin specific protease 32	Metabolism	5.63951	0.0330949
MmugDNA.16106.1.S1_at	similar to UDP-Gal:betaGlcNAc beta 1,3-galactosyltransferase 1	Metabolism	1.54403	0.0401153
MmuSTS.2570.1.S1_x_at	similar to UDP-glucuronosyltransferase 2A1 precursor	Metabolism	3.56977	0.0201448
MmugDNA.19804.1.S1_s_at	similar to WAP four-disulfide core domain protein 2 precursor (Major epididymis-specific protein E4) (Epididymal secretory protein E4) (Putative protease inhibitor WAP5)	Metabolism	3.63851	0.0335722
MmugDNA.11338.1.S1_at	similar to WAP, follistatin/kazal, immunoglobulin, kunitz and netrin domain containing 1 precursor	Metabolism	8.00815	0.00922254
MmugDNA.286.1.S1_s_at	soluble liver antigen/liver pancreas antigen	Metabolism	1.75797	0.00888888
MmugDNA.28082.1.S1_at	ST3 beta-galactoside alpha-2,3-sialyltransferase 2	Metabolism	1.89408	0.037623
MmuSTS.185.1.S1_at	ST6 (alpha-N-acetyl-neuraminyl-2,3-beta-galactosyl-1,3)-N-acetylgalactosaminide alpha-2,6-sialyltransferase 3	Metabolism	1.66697	0.0417513
MmugDNA.15052.1.S1_at	ST6 (alpha-N-acetyl-neuraminyl-2,3-beta-galactosyl-1,3)-N-acetylgalactosaminide alpha-2,6-sialyltransferase 6	Metabolism	1.89243	0.00172097
MmuSTS.1813.1.S1_at	sterol O-acyltransferase 2	Metabolism	2.2927	0.0448097
MmugDNA.16136.1.S1_at	SUMO1/sentrin specific peptidase 6	Metabolism	1.74057	0.04161
MmugDNA.6320.1.S1_at	ubiquinol-cytochrome c reductase binding protein	Metabolism	2.84773	0.0253407
MmugDNA.29402.1.S1_at	ubiquitin specific peptidase 24	Metabolism	1.57997	0.00248013
MmugDNA.17640.1.S1_at	A kinase (PRKA) anchor protein 8-like	Other functions	1.54824	0.022903
MmugDNA.26707.1.S1_at	aarF domain containing kinase 4	Other functions	1.63708	0.0077749
MmugDNA.31490.1.S1_at	AF4/FMR2 family, member 1	Other functions	3.64761	0.014927
MmugDNA.43240.1.S1_s_at	amyotrophic lateral sclerosis 2 (juvenile) chromosome region, candidate 11	Other functions	3.01922	0.0275129
MmugDNA.29025.1.S1_at	ankyrin repeat and sterile alpha motif domain containing 1B	Other functions	3.16614	0.0441066
MmugDNA.34678.1.S1_at	ankyrin repeat domain 10	Other functions	2.72341	0.0148378
MmugDNA.5244.1.S1_at	armadillo repeat containing 1	Other functions	2.22941	0.0294829
MmugDNA.19517.1.S1_at	armadillo repeat containing, X-linked 4	Other functions	1.67748	0.0172672
MmugDNA.36220.1.S1_at	ARP6 actin-related protein 6 homolog (yeast)	Other functions	1.71256	0.014998
MmugDNA.5259.1.S1_at	astrotactin 2	Other functions	2.14092	0.0391325
MmugDNA.22596.1.S1_s_at	calcium binding protein 39-like	Other functions	3.02388	0.0352892
MmugDNA.39129.1.S1_at	caldesmon 1	Other functions	2.3754	0.0238129
MmugDNA.25254.1.S1_s_at	chromosome 11 open reading frame 64	Other functions	3.1867	0.0194703
MmugDNA.29667.1.S1_at	chromosome 12 open reading frame 59	Other functions	2.16808	0.0420418
MmugDNA.22358.1.S1_at	chromosome 14 open reading frame 143	Other functions	1.74489	0.0375552
MmugDNA.12026.1.S1_at	chromosome 14 open reading frame 159 ortholog	Other functions	2.9678	0.0363188
MmugDNA.3153.1.S1_at	chromosome 19 open reading frame 47 ortholog	Other functions	1.95493	0.025547
MmugDNA.28541.1.S1_at	chromosome 2 open reading frame 67	Other functions	3.93984	0.0373125
MmugDNA.16687.1.S1_at	chromosome 20 open reading frame 112	Other functions	2.42449	0.00863073
MmugDNA.23833.1.S1_at	chromosome 21 open reading frame 58	Other functions	1.98493	0.00736643
MmugDNA.29396.1.S1_at	chromosome 3 open reading frame 62	Other functions	3.53718	0.0453939
MmugDNA.8284.1.S1_at	chromosome 6 open reading frame 168	Other functions	2.27505	0.0267911
MmugDNA.30550.1.S1_at	chromosome 8 open reading frame 77	Other functions	3.24279	0.01029
MmugDNA.36590.1.S1_at	chromosome 9 open reading frame 117 ortholog	Other functions	2.61704	0.0281777
MmugDNA.17485.1.S1_at	chromosome 9 open reading frame 66	Other functions	1.71244	0.0498467
MmugDNA.27439.1.S1_at	chromosome 9 open reading frame 85	Other functions	2.67483	0.00245855
MmugDNA.29160.1.S1_at	clarin 1 opposite strand	Other functions	2.51376	0.0499233
MmugDNA.21406.1.S1_at	coiled-coil domain containing 138	Other functions	4.59497	0.00684742
MmugDNA.28737.1.S1_at	coiled-coil domain containing 49	Other functions	1.64891	0.0158677
MmugDNA.8788.1.S1_at	coiled-coil domain containing 62	Other functions	2.51021	0.0279693
MmuSTS.667.1.S1_at	coiled-coil domain containing 9	Other functions	1.83373	0.0323312
MmuSTS.767.1.S1_at	crystallin, beta B3	Other functions	2.28078	0.035407
MmugDNA.16483.1.S1_s_at	CTAGE family, member 5	Other functions	4.00137	0.0333144
MmugDNA.35444.1.S1_x_at	cystatin D	Other functions	2.86198	0.0463852
MmugDNA.11646.1.S1_at	DiGeorge syndrome critical region gene 10	Other functions	2.01615	0.0214259
MmugDNA.24373.1.S1_at	echinoderm microtubule associated protein like 4	Other functions	1.83634	0.0359846
MmunewRS.1037.1.S1_at	ectonucleoside triphosphate diphosphohydrolase 8	Other functions	2.52588	0.0118833
MmugDNA.21883.1.S1_at	ENSG00000220804	Other functions	2.3772	0.037663
MmugDNA.25419.1.S1_at	ENSMMUG00000000670	Other functions	2.89621	0.0156557
MmugDNA.23393.1.S1_at	ENSMMUG00000000777	Other functions	1.71471	0.044485
MmugDNA.6110.1.S1_at	ENSMMUG00000000844	Other functions	1.57701	0.0439949
MmugDNA.30795.1.S1_at	ENSMMUG00000001218	Other functions	3.07284	0.0391825
MmugDNA.34232.1.S1_at	ENSMMUG00000002905	Other functions	2.09655	0.00855501
MmugDNA.23093.1.S1_at	ENSMMUG00000003539	Other functions	3.47125	0.0128661
MmugDNA.7604.1.S1_at	ENSMMUG00000003745	Other functions	1.6785	0.0417327
MmugDNA.9639.1.S1_at	ENSMMUG00000005204	Other functions	1.65901	0.00507413
MmugDNA.17020.1.S1_at	ENSMMUG00000005279	Other functions	2.53689	0.0423313
MmugDNA.29162.1.S1_at	ENSMMUG00000005455	Other functions	2.44614	0.0475369
MmugDNA.2011.1.S1_s_at	ENSMMUG00000005966	Other functions	1.81356	0.00323054
MmugDNA.24768.1.S1_at	ENSMMUG00000007200	Other functions	4.91592	0.018478
MmugDNA.20584.1.S1_at	ENSMMUG00000007270	Other functions	1.72226	0.049967
MmunewRS.434.1.S1_at	ENSMMUG00000008352	Other functions	3.09705	0.0181344
MmugDNA.836.1.S1_at	ENSMMUG00000008710	Other functions	1.60276	0.00922855
MmugDNA.35926.1.S1_at	ENSMMUG00000008738	Other functions	2.85559	0.0459965
MmugDNA.11800.1.S1_at	ENSMMUG00000008773	Other functions	2.95687	0.0177964
MmugDNA.30880.1.S1_at	ENSMMUG00000010900	Other functions	2.81915	0.00133895
MmugDNA.38768.1.S1_at	ENSMMUG00000011332	Other functions	1.54042	0.00554714
MmugDNA.34735.1.S1_at	ENSMMUG00000011641	Other functions	3.10709	0.0386351
MmuSTS.3258.1.S1_at	ENSMMUG00000012265	Other functions	1.82112	0.0465521
MmugDNA.11628.1.S1_at	ENSMMUG00000012362	Other functions	2.32205	0.0404819
MmugDNA.6978.1.S1_at	ENSMMUG00000012608	Other functions	2.94106	0.0372099
MmugDNA.7826.1.S1_at	ENSMMUG00000013032	Other functions	3.24155	0.012767
MmugDNA.8380.1.S1_at	ENSMMUG00000013650	Other functions	1.61574	0.0478306
MmugDNA.7176.1.S1_at	ENSMMUG00000013710	Other functions	1.90579	0.0224915
MmugDNA.17453.1.S1_at	ENSMMUG00000014898	Other functions	1.52021	0.00319997
MmuAffx.21.1.A1_at	ENSMMUG00000015772	Other functions	2.03499	0.0197805
MmugDNA.11724.1.S1_at	ENSMMUG00000015926	Other functions	1.69918	0.0171423
MmugDNA.19284.1.S1_at	ENSMMUG00000016043	Other functions	2.0786	0.0143568
MmugDNA.2239.1.S1_at	ENSMMUG00000016718	Other functions	2.30621	0.0283877
MmugDNA.13857.1.S1_at	ENSMMUG00000016973	Other functions	3.64654	0.0426674
MmuSTS.129.1.S1_at	ENSMMUG00000017135	Other functions	1.79604	0.025609
MmugDNA.4769.1.S1_at	ENSMMUG00000017737	Other functions	2.90459	0.0306986
MmugDNA.11158.1.S1_at	ENSMMUG00000019383	Other functions	1.8317	0.00372934
MmuSTS.4207.1.S1_at	ENSMMUG00000019590	Other functions	1.98891	0.0461651
MmugDNA.29273.1.S1_at	ENSMMUG00000019981	Other functions	1.8661	0.00640382
MmugDNA.8592.1.S1_at	ENSMMUG00000020987	Other functions	2.38157	0.0318455
MmugDNA.16190.1.S1_at	ENSMMUG00000021286	Other functions	2.54037	0.0109969
MmugDNA.11615.1.S1_at	ENSMMUG00000021449	Other functions	2.51544	0.0377119
Mmu.11224.1.S1_at	ENSMMUG00000022528	Other functions	1.58032	0.0332926
MmugDNA.32091.1.S1_at	ENSMMUG00000022888	Other functions	1.67247	0.0493498
MmugDNA.37688.1.S1_at	ENSMMUG00000026923	Other functions	1.73272	0.039419
MmugDNA.29581.1.S1_at	ENSMMUG00000028716	Other functions	1.89483	0.042146
MmugDNA.28701.1.S1_at	ENSMMUG00000029430	Other functions	2.41385	0.0451083
MmugDNA.9886.1.S1_at	ENSMMUG00000030888	Other functions	3.02125	0.00268703
MmugDNA.26791.1.S1_at	ENSMMUG00000032299	Other functions	2.10948	0.0122544
MmugDNA.35991.1.S1_x_at	ENSMMUG00000032416	Other functions	2.65012	0.0239348
MmugDNA.39157.1.S1_at	envoplakin	Other functions	2.00454	0.0356973
MmugDNA.43580.1.S1_at	epithelial membrane protein 1	Other functions	6.18548	0.0271019
MmugDNA.28061.1.S1_at	family with sequence similarity 83, member E	Other functions	2.03494	0.0351564
MmugDNA.12363.1.S1_at	fibrosin-like 1	Other functions	1.88502	0.0163209
MmugDNA.17656.1.S1_at	FLJ44896 protein	Other functions	2.36776	0.029853
MmugDNA.29602.1.S1_at	G patch domain containing 2	Other functions	3.64251	0.0167856
MmugDNA.35017.1.S1_at	G patch domain containing 3	Other functions	1.66522	0.0449719
MmugDNA.33086.1.S1_at	galectin-related protein	Other functions	1.98344	0.0343103
MmugDNA.34888.1.S1_at	glypican 1	Other functions	1.87191	0.0123968
MmugDNA.36755.1.S1_at	golgin B1, golgi integral membrane protein	Other functions	2.41534	0.0158168
MmugDNA.39435.1.S1_at	GRB2-related adaptor protein-like	Other functions	2.16794	0.029102
MmugDNA.40580.1.S1_at	hypothetical gene supported by AK057632; AL137270; BC057846	Other functions	1.59227	0.00106399
MmugDNA.40529.1.S1_at	hypothetical gene supported by BC011527; BC021928; BC011527; BC021928	Other functions	2.16011	0.0217276
MmugDNA.31010.1.S1_at	hypothetical gene supported by BC040598	Other functions	2.23637	0.00332277
MmugDNA.42800.1.S1_at	hypothetical LOC25845	Other functions	3.66749	0.0473832
MmugDNA.29423.1.S1_at	hypothetical LOC26070	Other functions	1.93617	0.0367847
MmugDNA.4122.1.S1_at	hypothetical LOC284912	Other functions	1.56449	0.0464157
MmugDNA.40597.1.S1_at	hypothetical LOC285768	Other functions	3.55738	0.0308857
MmugDNA.31940.1.S1_at	hypothetical LOC344595	Other functions	2.84046	0.0499153
MmugDNA.42090.1.S1_at	hypothetical LOC399884	Other functions	1.94698	0.0119288
MmugDNA.21366.1.S1_at	hypothetical LOC401105	Other functions	1.88222	0.0211968
MmugDNA.26280.1.S1_at	hypothetical LOC440934	Other functions	2.05068	0.0285268
MmugDNA.6737.1.S1_at	hypothetical LOC554247	Other functions	2.2961	0.0481117
MmugDNA.42111.1.S1_at	hypothetical LOC84983	Other functions	4.01719	0.035495
MmugDNA.35806.1.S1_at	hypothetical MGC13053	Other functions	6.13147	0.031371
MmugDNA.15009.1.S1_at	hypothetical protein DKFZp547L112	Other functions	1.84539	0.0476399
MmugDNA.3589.1.S1_at	hypothetical protein LOC253962	Other functions	3.9061	0.0450831
MmugDNA.41169.1.S1_at	hypothetical protein LOC286437	Other functions	2.0011	0.0216911
MmugDNA.24460.1.S1_at	hypothetical protein LOC348817	Other functions	2.78594	0.0344844
MmugDNA.32061.1.S1_at	hypothetical protein LOC693897	Other functions	2.44271	0.0251721
MmugDNA.37661.1.S1_at	hypothetical protein LOC694205	Other functions	2.28593	0.00107661
MmugDNA.33023.1.S1_at	hypothetical protein LOC694431	Other functions	1.60277	0.00707048
MmugDNA.30165.1.S1_at	hypothetical protein LOC694517	Other functions	3.81852	0.0474929
MmugDNA.29047.1.S1_s_at	hypothetical protein LOC695067	Other functions	2.45418	0.00919556
MmugDNA.3118.1.S1_at	hypothetical protein LOC695133	Other functions	2.43963	0.020339
MmugDNA.23076.1.S1_at	hypothetical protein LOC695634	Other functions	1.55657	0.0338384
MmugDNA.42782.1.S1_at	hypothetical protein LOC697817; hypothetical protein LOC697423	Other functions	2.74709	0.0144527
MmugDNA.38440.1.S1_at	hypothetical protein LOC698659	Other functions	1.91832	0.0284914
MmugDNA.6298.1.S1_at	hypothetical protein LOC699632	Other functions	1.80684	0.0486244
MmugDNA.8019.1.S1_at	hypothetical protein LOC699920	Other functions	1.82846	0.0489251
MmugDNA.17117.1.S1_at	hypothetical protein LOC700172	Other functions	2.77634	0.03353
MmugDNA.25354.1.S1_at	hypothetical protein LOC700543	Other functions	1.82973	0.0479433
MmugDNA.14633.1.S1_at	hypothetical protein LOC700587	Other functions	4.50778	0.044999
MmugDNA.23112.1.S1_at	hypothetical protein LOC701462	Other functions	3.84077	0.046278
MmugDNA.14599.1.S1_at	hypothetical protein LOC701913	Other functions	2.54462	0.0432787
MmugDNA.9372.1.S1_at	hypothetical protein LOC701913	Other functions	3.7069	0.0470342
MmugDNA.2993.1.S1_at	hypothetical protein LOC702736	Other functions	2.92467	0.0382654
MmugDNA.34238.1.S1_at	hypothetical protein LOC703972	Other functions	1.60114	0.0284542
MmunewRS.829.1.S1_at	hypothetical protein LOC704427	Other functions	2.56233	0.0226306
MmugDNA.15025.1.S1_at	hypothetical protein LOC704627	Other functions	2.25138	0.017484
MmugDNA.11592.1.S1_at	hypothetical protein LOC705954	Other functions	2.6456	0.0461882
MmugDNA.9632.1.S1_at	hypothetical protein LOC706530	Other functions	2.51165	0.0436221
MmugDNA.13238.1.S1_at	hypothetical protein LOC706875	Other functions	2.12978	0.0129347
MmugDNA.29056.1.S1_at	hypothetical protein LOC706938	Other functions	2.07478	0.0492139
MmugDNA.38337.1.S1_at	hypothetical protein LOC706989	Other functions	1.52389	0.00461224
MmugDNA.1766.1.S1_at	hypothetical protein LOC707173	Other functions	2.34925	0.0480669
MmugDNA.42828.1.S1_at	hypothetical protein LOC707285	Other functions	2.7731	0.0485425
MmuSTS.4037.1.S1_at	hypothetical protein LOC707306	Other functions	2.21222	0.0346576
MmugDNA.7788.1.S1_at	hypothetical protein LOC708075	Other functions	2.6742	0.013534
MmugDNA.6007.1.S1_at	hypothetical protein LOC709164	Other functions	2.27151	0.0386808
MmugDNA.6399.1.S1_at	hypothetical protein LOC709430	Other functions	2.759	0.044584
MmugDNA.21572.1.S1_at	hypothetical protein LOC710531	Other functions	3.59188	0.0431228
MmugDNA.26383.1.S1_at	hypothetical protein LOC710735	Other functions	4.40781	0.00897751
MmugDNA.33366.1.S1_s_at	hypothetical protein LOC711046	Other functions	1.54693	0.042401
MmugDNA.1327.1.S1_at	hypothetical protein LOC711099	Other functions	1.57172	0.0196378
MmugDNA.26259.1.S1_at	hypothetical protein LOC711803	Other functions	3.49271	0.0384474
MmugDNA.33481.1.S1_at	hypothetical protein LOC711961	Other functions	1.68045	0.0418035
MmugDNA.27005.1.S1_at	hypothetical protein LOC712099	Other functions	3.0669	0.035962
MmugDNA.27407.1.S1_at	hypothetical protein LOC712221	Other functions	2.13018	0.0286566
MmugDNA.33970.1.S1_at	hypothetical protein LOC713060	Other functions	3.0506	0.01157
MmugDNA.28529.1.S1_at	hypothetical protein LOC713168	Other functions	1.63621	0.0448634
MmugDNA.21908.1.S1_at	hypothetical protein LOC713380	Other functions	2.27948	0.0293535
MmugDNA.39984.1.S1_at	hypothetical protein LOC713402	Other functions	2.84539	0.00874218
MmugDNA.12893.1.S1_at	hypothetical protein LOC715405	Other functions	1.62619	0.0362626
MmugDNA.35954.1.S1_at	hypothetical protein LOC716169	Other functions	2.55469	0.0015947
MmuSTS.3982.1.S1_at	hypothetical protein LOC716169	Other functions	2.73438	0.0202973
MmugDNA.31949.1.S1_at	hypothetical protein LOC717382	Other functions	2.34068	0.0264118
MmugDNA.13313.1.S1_at	hypothetical protein LOC718958	Other functions	3.1283	0.0493787
MmugDNA.39269.1.S1_at	hypothetical protein LOC719778	Other functions	2.02312	0.0260689
MmugDNA.38158.1.S1_at	hypothetical protein LOC721581	Other functions	2.02747	0.0337347
MmugDNA.27852.1.S1_at	hypothetical protein LOC722261	Other functions	1.7264	0.0459703
MmugDNA.43413.1.S1_at	immunoglobin superfamily, member 21	Other functions	4.14416	0.0101639
MmugDNA.42359.1.S1_at	immunoglobulin superfamily, member 22	Other functions	2.69684	0.0344719
MmugDNA.23936.1.S1_at	interferon responsive gene 15	Other functions	4.69391	0.0204093
MmugDNA.39180.1.S1_at	janus kinase and microtubule interacting protein 2	Other functions	2.61754	0.047772
MmugDNA.37133.1.S1_at	kelch-like 23 (Drosophila)	Other functions	3.04037	0.0444511
MmugDNA.35623.1.S1_at	kelch-like 8 (Drosophila)	Other functions	2.8021	0.0403003
MmugDNA.23845.1.S1_at	KIAA0528	Other functions	5.13578	0.0194456
MmugDNA.9595.1.S1_at	KIAA0748	Other functions	2.27396	0.0387348
MmugDNA.37767.1.S1_at	KIAA1671 protein	Other functions	4.6231	0.0485207
MmuSTS.1443.1.S1_at	lamin A/C	Other functions	2.16187	0.029438
MmugDNA.14809.1.S1_at	leucine rich repeat containing 7	Other functions	2.99616	0.0438947
MmugDNA.37822.1.S1_at	leucine rich repeat containing 9	Other functions	3.62043	0.0440215
MmugDNA.4464.1.S1_at	MAP/microtubule affinity-regulating kinase 3	Other functions	3.15754	0.00996536
MmugDNA.14567.1.S1_at	methyltransferase like 13	Other functions	2.52857	0.0464013
MmugDNA.3145.1.S1_at	myosin IE	Other functions	1.71912	0.02892
MmugDNA.30223.1.S1_at	non-protein coding RNA 86; non-protein coding RNA 87	Other functions	3.45299	0.0204288
MmugDNA.29858.1.S1_at	non-specific cytotoxic cell receptor protein 1 homolog (zebrafish)	Other functions	2.33779	0.0146221
MmugDNA.23866.1.S1_at	numb homolog (Drosophila)	Other functions	1.89027	0.0344987
MmugDNA.16758.1.S1_at	P antigen family, member 5 (prostate associated)	Other functions	2.38752	0.0303343
MmugDNA.2030.1.S1_at	papilin, proteoglycan-like sulfated glycoprotein	Other functions	2.80155	0.0482845
MmugDNA.41281.1.S1_at	PDZ and LIM domain 3	Other functions	3.46135	0.0314315
MmunewRS.1092.1.S1_at	peptidylprolyl isomerase B (cyclophilin B)	Other functions	1.86864	0.0438903
MmugDNA.34691.1.S1_at	peripheral myelin protein 22	Other functions	3.50511	0.01821
MmugDNA.8052.1.S1_at	peripheral myelin protein 22	Other functions	10.1261	0.0297464
MmugDNA.26966.1.S1_at	placenta-specific 8	Other functions	1.97619	0.0250136
MmugDNA.10924.1.S1_at	pleckstrin homology domain containing, family A member 6	Other functions	2.23365	0.0335187
MmugDNA.5361.1.S1_at	pleckstrin homology domain containing, family M, member 3	Other functions	1.6457	0.0263118
MmuSTS.1787.1.S1_at	plexin domain containing 2	Other functions	1.99598	0.0364927
MmuSTS.1102.1.S1_at	poly(rC) binding protein 4	Other functions	1.54053	0.0131728
MmugDNA.19622.1.S1_at	polyamine modulated factor 1 binding protein 1	Other functions	1.93555	0.00734471
MmugDNA.41779.1.S1_at	POM121 membrane glycoprotein-like 9 (rat) pseudogene	Other functions	2.29494	0.0179976
MmugDNA.37093.1.S1_at	progesterone immunomodulatory binding factor 1	Other functions	2.63596	0.0389758
MmugDNA.13872.1.S1_at	proline rich 16	Other functions	2.23865	0.0213743
MmugDNA.40664.1.S1_at	protein phosphatase 1, regulatory (inhibitor) subunit 14B	Other functions	2.10085	0.0384073
MmugDNA.7008.1.S1_at	pyridine nucleotide-disulphide oxidoreductase domain 1	Other functions	1.88105	0.026247
MmugDNA.42266.1.S1_at	RAB12, member RAS oncogene family	Other functions	2.11795	0.0106176
MmugDNA.29052.1.S1_at	RALBP1 associated Eps domain containing 1	Other functions	2.01209	0.0285947
MmugDNA.1992.1.S1_at	retinol dehydrogenase 13 (all-trans/9-cis)	Other functions	2.80095	0.0198448
MmugDNA.18692.1.S1_at	RFPL1 antisense RNA (non-protein coding)	Other functions	4.63517	0.0170339
MmugDNA.41700.1.S1_at	ribosomal RNA processing 15 homolog (S. cerevisiae)	Other functions	4.48276	0.025109
MmugDNA.34343.1.S1_at	RUN and FYVE domain containing 2	Other functions	2.74971	0.0278894
MmugDNA.19770.1.S1_s_at	serine incorporator 2	Other functions	1.85645	0.0372868
MmugDNA.27504.1.S1_at	silver homolog	Other functions	3.43656	0.0452339
MmugDNA.30341.1.S1_at	similar to acyl-Coenzyme A binding domain containing 4	Other functions	1.78166	0.0379788
MmugDNA.29636.1.S1_at	similar to ankyrin repeat domain 50	Other functions	6.65407	0.0264845
MmugDNA.28890.1.S1_at	similar to apical early endosomal glycoprotein	Other functions	1.59211	0.0237438
MmugDNA.32765.1.S1_at	similar to ARP3 actin-related protein 3 homolog	Other functions	2.76501	1.19804e-06
MmugDNA.38828.1.S1_at	similar to AT hook, DNA binding motif, containing 1	Other functions	1.69459	0.0491052
MmugDNA.31993.1.S1_at	similar to ATPase class I type 8B member 4	Other functions	1.90518	0.0436531
MmugDNA.17962.1.S1_at	similar to B0432.9	Other functions	1.8537	0.00693286
MmugDNA.16189.1.S1_at	similar to bridging integrator 2	Other functions	1.77289	0.0240157
MmugDNA.12862.1.S1_at	similar to CG1998-PA	Other functions	1.8683	0.0117695
MmugDNA.28700.1.S1_at	similar to CG2839-PA	Other functions	1.86539	0.0391313
MmugDNA.13469.1.S1_at	similar to CG30394-PB, isoform B	Other functions	2.65418	0.0346488
MmunewRS.219.1.S1_at	similar to CG32662-PA	Other functions	4.88363	0.00524613
MmugDNA.42249.1.S1_at	similar to CG3328-PA	Other functions	1.62888	0.0159687
MmugDNA.32963.1.S1_at	similar to CG3558-PA, isoform A	Other functions	1.74062	0.0459686
MmugDNA.31014.1.S1_at	similar to CG4525-PA	Other functions	2.33517	0.0349929
MmugDNA.35110.1.S1_at	similar to CG6903-PA	Other functions	2.35788	0.00515253
MmugDNA.3396.1.S1_at	similar to CG8312-PA, isoform A	Other functions	3.32105	0.00493569
MmugDNA.12669.1.S1_at	similar to CG9186-PB, isoform B	Other functions	2.78068	0.000467742
MmugDNA.10052.1.S1_at	similar to CG9590-PA	Other functions	2.28816	0.035221
MmugDNA.10086.1.S1_at	similar to CG9853-PA	Other functions	1.56778	0.0396311
MmugDNA.12890.1.S1_at	similar to coagulation factor C homolog, cochlin precursor	Other functions	2.87059	0.049602
MmugDNA.27932.1.S1_at	similar to coiled-coil domain containing 58	Other functions	2.03043	0.028518
MmugDNA.7929.1.S1_at	similar to cystatin-like 1 precursor	Other functions	2.28795	0.0107613
MmugDNA.37004.1.S1_at	similar to Deoxyribonuclease I-like 2 precursor (DNase I-like 2) (DNase I homolog protein DHP1)	Other functions	2.2291	0.0360581
MmugDNA.5133.1.S1_at	similar to dystrophin Dp140b isoform	Other functions	1.76251	0.00551814
MmugDNA.11085.1.S1_at	similar to EF-hand calcium binding domain 1	Other functions	1.93542	0.00111735
MmugDNA.4881.1.S1_at	similar to F17A9.2	Other functions	4.24178	0.0418231
MmugDNA.25470.1.S1_at	similar to F35D11.11b	Other functions	2.28575	0.0200864
MmuSTS.3674.1.S1_at	similar to family with sequence similarity 9, member C	Other functions	3.25635	0.047593
MmugDNA.41496.1.S1_at	similar to FGFR1 oncogene partner 2	Other functions	4.27254	0.0443055
MmugDNA.6048.1.S1_at	similar to fukutin-related protein	Other functions	1.66215	0.0424477
MmugDNA.39339.1.S1_at	similar to Golgi autoantigen, golgin subfamily a, 2	Other functions	3.4915	0.013368
MmugDNA.21079.1.S1_at	similar to huntingtin-associated protein 1 isoform 2	Other functions	2.45034	0.02146
MmugDNA.16493.1.S1_at	similar to keratin associated protein 3.1	Other functions	1.85317	0.0452199
MmugDNA.24403.1.S1_at	similar to keratin associated protein 3-3	Other functions	3.07802	0.0123792
MmugDNA.17231.1.S1_at	similar to KIAA1199	Other functions	5.93442	0.0398021
MmugDNA.18295.1.S1_at	similar to leucine rich repeat containing 39	Other functions	1.62862	0.0294695
MmugDNA.5930.1.S1_at	similar to leucine zipper and CTNNBIP1 domain containing	Other functions	2.56374	0.0478247
MmugDNA.42706.1.S1_at	similar to leucine zipper, down-regulated in cancer 1-like	Other functions	1.58998	0.0180498
MmugDNA.961.1.S1_at	similar to loss of heterozygosity, 11, chromosomal region 2, gene A homolog	Other functions	2.75791	0.0269806
MmugDNA.39457.1.S1_at	similar to maestro	Other functions	1.55877	0.0336158
MmugDNA.14952.1.S1_s_at	similar to MASK-4E-BP3 protein	Other functions	1.73737	0.0388194
MmugDNA.36271.1.S1_at	similar to melanoma antigen family C, 3 isoform 2	Other functions	2.47674	0.0228124
MmugDNA.8700.1.S1_at	similar to myosin VIIb	Other functions	3.43574	0.0206756
MmugDNA.8821.1.S1_at	similar to myotubularin related protein 7	Other functions	2.04492	0.0258223
MmugDNA.24547.1.S1_at	similar to myotubularin-related protein 9	Other functions	1.76679	0.0394931
MmugDNA.17744.1.S1_at	similar to NADPH dependent diflavin oxidoreductase 1	Other functions	4.1631	0.00211241
MmugDNA.14507.1.S1_at	similar to neuroblastoma-amplified protein	Other functions	1.9154	0.0119667
MmugDNA.18684.1.S1_at	similar to NOL1/NOP2/Sun domain family, member 6	Other functions	2.15035	0.0404236
MmugDNA.20798.1.S1_at	similar to nucleobindin 1	Other functions	1.90287	0.0108859
MmugDNA.38186.1.S1_at	similar to nucleosome assembly protein 1-like 2	Other functions	2.07682	0.03898
MmugDNA.13257.1.S1_at	similar to Olfactory receptor 2I1	Other functions	3.97928	0.0238078
MmugDNA.17862.1.A1_at	similar to ovochymase 1	Other functions	2.41309	0.0289005
MmugDNA.32132.1.S1_at	similar to pogo transposable element with KRAB domain	Other functions	3.31474	0.033006
MmugDNA.4320.1.S1_at	similar to Protein C14orf93 precursor	Other functions	2.79553	0.000427296
MmugDNA.42183.1.S1_at	similar to Protein C20orf112	Other functions	2.42199	0.00312169
MmugDNA.24366.1.S1_at	similar to Protein C6orf146 homolg	Other functions	2.36678	0.0382535
MmugDNA.2816.1.S1_at	similar to Protein C9orf7	Other functions	3.43646	0.0314679
MmugDNA.2816.1.S1_s_at	similar to Protein C9orf7	Other functions	2.34945	0.0260695
MmugDNA.6623.1.S1_s_at	similar to Protein FAM113A	Other functions	1.54071	0.0387357
MmugDNA.34033.1.S1_at	similar to Protein KIAA0195 (Transmembrane protein 94)	Other functions	2.62141	0.0479566
MmugDNA.35996.1.S1_at	similar to rhophilin 1	Other functions	2.0917	0.043582
MmugDNA.12561.1.S1_at	similar to RIKEN cDNA 0610012D14	Other functions	2.74642	0.0318342
MmugDNA.30395.1.S1_at	similar to RIKEN cDNA 4933403M22	Other functions	2.44293	0.0322557
MmuSTS.3284.1.S1_at	similar to semaphorin 6D isoform 3 precursor	Other functions	1.57494	0.0302387
MmugDNA.40176.1.S1_at	similar to signal peptide, CUB domain, EGF-like 3	Other functions	2.68344	0.0485986
MmuSTS.1819.1.S1_at	similar to Small proline-rich protein 3 (Cornifin beta) (Esophagin) (22 kDa pancornulin)	Other functions	2.21741	0.0339789
MmuSTS.800.1.S1_at	similar to sperm associated antigen 7	Other functions	1.63418	0.0495734
MmugDNA.26132.1.S1_at	similar to sterile alpha motif domain containing 9-like	Other functions	2.6271	0.0257743
MmugDNA.4603.1.S1_at	similar to storkhead box 1	Other functions	2.84274	0.0308405
MmugDNA.5611.1.S1_at	similar to sushi domain containing 2	Other functions	3.06314	0.0201815
MmugDNA.31395.1.S1_at	similar to TPR domain, ankyrin-repeat and coiled-coil-containing	Other functions	4.53105	0.0258972
MmuSTS.2550.1.S1_at	similar to transmembrane 6 superfamily member 2 isoform 1	Other functions	2.21417	0.0496506
MmuSTS.2048.1.S1_at	similar to Transmembrane gamma-carboxyglutamic acid protein 2 precursor (Proline-rich Gla protein 2) (Proline-rich gamma-carboxyglutamic acid protein 2)	Other functions	2.72388	0.0141108
MmugDNA.8983.1.S1_at	similar to TRIMCyp; peptidylprolyl isomerase A (cyclophilin A); peptidylprolyl isomerase A (cyclophilin A)-like 3	Other functions	1.60317	0.0255327
MmugDNA.42091.1.S1_at	similar to ubiquitin specific protease 54	Other functions	1.86587	0.0237128
MmugDNA.34471.1.S1_at	similar to unc-84 homolog A	Other functions	2.48372	0.033062
MmugDNA.10332.1.S1_at	similar to WD repeat domain 78 isoform 2	Other functions	2.30793	0.0226697
MmugDNA.4432.1.S1_at	similar to X Kell blood group precursor-related family, member 8	Other functions	2.03478	0.0233209
MmugDNA.7688.1.S1_s_at	similar to Yip1 domain family, member 6	Other functions	1.71436	0.0308922
MmugDNA.41342.1.S1_at	similar to zinc finger protein 291	Other functions	1.89617	0.0447708
MmugDNA.37201.1.S1_at	similar to zipper CG15792-PA, isoform A	Other functions	1.68758	0.018311
MmugDNA.1173.1.S1_at	sorting nexin 29	Other functions	2.13813	0.0188397
MmuSTS.4488.1.S1_at	spectrin, beta, non-erythrocytic 1	Other functions	2.34758	0.020157
MmuSTS.1772.1.S1_at	sterile alpha motif domain containing 7	Other functions	2.24399	0.0122277
MmugDNA.24945.1.S1_at	sushi domain containing 2	Other functions	3.12834	0.0468068
MmugDNA.26583.1.S1_at	synaptopodin 2	Other functions	2.16629	0.00875379
MmugDNA.26068.1.S1_at	tektin 4	Other functions	6.09454	0.0237249
MmugDNA.18988.1.S1_at	testis expressed 15	Other functions	4.31107	0.030974
MmugDNA.23277.1.S1_at	tetratricopeptide repeat domain 12	Other functions	3.00915	0.0178338
MmugDNA.19211.1.S1_at	tetratricopeptide repeat domain 39C	Other functions	1.8144	0.0186517
MmugDNA.41790.1.S1_at	tissue factor pathway inhibitor (lipoprotein-associated coagulation inhibitor)	Other functions	2.53883	0.0140836
MmugDNA.16781.1.S1_at	transmembrane and coiled-coil domains 4	Other functions	2.11616	0.0434915
MmugDNA.7282.1.S1_at	transmembrane protein 140	Other functions	1.52604	0.0186385
MmugDNA.19506.1.S1_at	tripartite motif-containing 15	Other functions	2.20152	0.0428572
MmugDNA.33723.1.S1_at	tropomodulin 4 (muscle)	Other functions	1.5162	0.0402845
MmugDNA.41977.1.S1_at	tropomyosin 3	Other functions	3.08018	0.0305339
MmugDNA.6477.1.S1_at	troponin C type 2 (fast)	Other functions	1.7023	0.0484007
MmugDNA.28168.1.S1_at	tumor protein D52	Other functions	3.18941	0.0480204
MmugDNA.29149.1.S1_at	ubiquitin specific peptidase 53	Other functions	2.46168	0.0464871
MmugDNA.17792.1.S1_at	U-box domain containing 5	Other functions	1.52824	0.00319209
MmugDNA.12006.1.S1_at	zinc finger CCCH-type containing 11A	Other functions	3.12284	0.0229949
MmugDNA.39698.1.S1_at	zinc finger CCCH-type containing 18	Other functions	4.06264	0.0462114
MmugDNA.25681.1.S1_at	zinc finger CCCH-type containing 6	Other functions	1.67321	0.0225138
MmugDNA.22542.1.S1_at	zinc finger protein 204 pseudogene	Other functions	1.86229	0.0175672
MmugDNA.40111.1.S1_at	zinc finger protein 207	Other functions	2.43023	0.0167089
MmugDNA.27328.1.S1_at	BAI1-associated protein 2-like 1	Regulation of cellular cytoskeleton	1.84825	0.0443302
MmugDNA.26730.1.S1_at	CDC42 binding protein kinase alpha (DMPK-like)	Regulation of cellular cytoskeleton	1.98172	0.0300684
MmugDNA.43508.1.S1_at	CDC42 binding protein kinase beta (DMPK-like)	Regulation of cellular cytoskeleton	2.62247	0.0258429
MmugDNA.10545.1.S1_at	formin homology 2 domain containing 3	Regulation of cellular cytoskeleton	4.36377	0.0198085
MmugDNA.42458.1.S1_at	inverted formin, FH2 and WH2 domain containing	Regulation of cellular cytoskeleton	7.74231	0.0307013
MmugDNA.24018.1.S1_at	keratin 80	Regulation of cellular cytoskeleton	1.60222	0.0495008
MmugDNA.39614.1.S1_at	palladin, cytoskeletal associated protein	Regulation of cellular cytoskeleton	3.84974	0.0364822
MmugDNA.34163.1.S1_at	similar to Cdc42 effector protein 2	Regulation of cellular cytoskeleton	3.96337	0.0384536
MmugDNA.6415.1.S1_at	similar to Keratin, type I cytoskeletal 16 (Cytokeratin-16) (CK-16) (Keratin-16) (K16)	Regulation of cellular cytoskeleton	1.78167	0.0454058
MmuSTS.1626.1.S1_at	similar to thyroid hormone receptor interactor 10	Regulation of cellular cytoskeleton	2.21153	0.0278062
MmugDNA.37438.1.S1_at	slingshot homolog 2 (Drosophila)	Regulation of cellular cytoskeleton	4.02219	0.0458185
MmugDNA.41132.1.S1_at	supervillin	Regulation of cellular cytoskeleton	5.00391	0.0290867
MmugDNA.2333.1.S1_at	synaptopodin	Regulation of cellular cytoskeleton	2.11775	0.04862
MmugDNA.25970.1.S1_at	villin-like	Regulation of cellular cytoskeleton	3.51306	0.0297014
MmugDNA.19123.1.S1_at	vimentin	Regulation of cellular cytoskeleton	4.19695	0.0284591
MmugDNA.43025.1.S1_at	WAS/WASL interacting protein family, member 2	Regulation of cellular cytoskeleton	2.2765	0.0318112
MmugDNA.20014.1.S1_at	activating transcription factor 6	Transcription	1.91295	0.0436902
MmugDNA.15555.1.S1_at	activating transcription factor 6 beta	Transcription	2.03795	0.0437494
MmugDNA.14029.1.S1_at	ALX homeobox 3	Transcription	2.6841	0.0338119
MmuSTS.48.1.S1_at	ankyrin repeat domain 11	Transcription	1.71876	0.000572513
MmugDNA.40852.1.S1_at	arginine-glutamic acid dipeptide (RE) repeats	Transcription	3.11691	0.0183802
MmugDNA.7055.1.S1_at	aristaless related homeobox	Transcription	2.91022	0.036199
MmugDNA.39048.1.S1_at	AT rich interactive domain 2 (ARID, RFX-like)	Transcription	1.78104	0.031639
MmugDNA.5770.1.S1_at	bromodomain adjacent to zinc finger domain, 2A	Transcription	3.58241	0.0220333
MmugDNA.1568.1.S1_at	bromodomain adjacent to zinc finger domain, 2B	Transcription	1.62375	0.0452451
MmugDNA.43179.1.S1_at	castor zinc finger 1	Transcription	3.09016	0.0328562
MmugDNA.29651.1.S1_at	caudal type homeobox 2	Transcription	2.03499	0.01107
MmugDNA.34218.1.S1_at	CCR4-NOT transcription complex, subunit 2	Transcription	1.84014	0.0320413
MmugDNA.40331.1.S1_at	chromobox homolog 8 (Pc class homolog, Drosophila)	Transcription	1.74961	0.0293631
MmugDNA.21917.1.S1_at	chromosome 19 open reading frame 29	Transcription	2.21462	0.0280879
MmugDNA.21383.1.S1_at	chromosome 2 open reading frame 67	Transcription	1.82241	0.0177873
MmugDNA.16362.1.S1_at	constitutive androstane receptor	Transcription	2.96259	0.0258362
MmugDNA.4744.1.S1_at	cut-like homeobox 1	Transcription	1.68914	0.047648
MmugDNA.3278.1.S1_at	DEAD (Asp-Glu-Ala-Asp) box polypeptide 20	Transcription	1.89327	0.0346052
MmuSTS.823.1.S1_at	deformed epidermal autoregulatory factor 1	Transcription	1.66735	0.0186019
MmugDNA.26647.1.S1_at	DOT1-like, histone H3 methyltransferase	Transcription	2.08682	0.00242129
MmugDNA.10815.1.S1_at	early growth response 1	Transcription	3.62725	0.0361446
MmugDNA.21677.1.S1_at	estrogen receptor 2 (ER beta)	Transcription	3.98579	0.00647952
MmugDNA.13306.1.S1_at	FBJ murine osteosarcoma viral oncogene homolog B	Transcription	2.93089	0.0304707
MmugDNA.30728.1.S1_at	FOS-like antigen 2	Transcription	6.91525	0.0476622
MmugDNA.36025.1.S1_at	FOS-like antigen 2	Transcription	2.73878	0.0269449
MmuSTS.2660.1.S1_at	FOS-like antigen 2	Transcription	2.89507	0.0410217
MmugDNA.28829.1.S1_at	GLI family zinc finger 2	Transcription	1.77387	0.0145189
MmugDNA.38769.1.S1_at	glucocorticoid receptor DNA binding factor 1	Transcription	1.81211	0.0250482
MmugDNA.16222.1.S1_at	heterogeneous nuclear ribonucleoprotein H3 (2H9)	Transcription	2.0989	0.0267662
MmugDNA.4777.1.S1_at	HOP homeobox	Transcription	2.99324	0.0273466
MmugDNA.37608.1.S1_at	hypermethylated in cancer 2	Transcription	1.82677	0.00240328
MmugDNA.16072.1.S1_at	hypothetical protein LOC704150; zinc fingers and homeoboxes 1	Transcription	4.0574	9.8309e-05
MmuSTS.3355.1.S1_at	IKAROS family zinc finger 2 (Helios)	Transcription	2.43135	0.0215397
MmugDNA.31094.1.S1_at	jumonji domain containing 5	Transcription	1.68216	0.0415028
MmugDNA.15501.1.S1_at	leucine zipper protein 1	Transcription	1.56298	0.034666
MmugDNA.24173.1.S1_at	mastermind-like 2 (Drosophila)	Transcription	3.42282	0.0097305
MmugDNA.22777.1.S1_at	mediator complex subunit 13	Transcription	1.56906	0.0135564
MmugDNA.22120.1.S1_at	MLX interacting protein	Transcription	2.4852	0.047076
MmugDNA.23518.1.S1_at	muscleblind-like 2 (Drosophila)	Transcription	4.32059	0.0483336
MmugDNA.18497.1.S1_s_at	myeloid/lymphoid or mixed-lineage leukemia (trithorax homolog, Drosophila)	Transcription	4.13174	0.0480988
MmugDNA.862.1.S1_at	nuclear factor I/X (CCAAT-binding transcription factor)	Transcription	1.62226	0.00181426
MmugDNA.1770.1.S1_at	nuclear receptor subfamily 3, group C, member 1 (glucocorticoid receptor)	Transcription	1.89804	0.0220251
MmugDNA.672.1.S1_at	nucleolar complex associated 2 homolog (S. cerevisiae)	Transcription	2.51031	0.0394619
MmugDNA.6897.1.S1_x_at	nucleus accumbens associated 1, BEN and BTB (POZ) domain containing	Transcription	3.14513	0.0317025
MmugDNA.29990.1.S1_s_at	pancreatic and duodenal homeobox 1	Transcription	3.82653	0.041427
MmugDNA.20207.1.S1_at	peroxisome proliferator-activated receptor alpha	Transcription	2.35887	0.0371392
MmugDNA.27801.1.S1_at	peroxisome proliferator-activated receptor alpha	Transcription	1.70014	0.0448849
MmuSTS.1159.1.S1_at	PHD finger protein 12	Transcription	2.97336	0.0478345
MmugDNA.14467.1.S1_at	polyhomeotic homolog 3 (Drosophila)	Transcription	3.20893	0.0245194
MmugDNA.376.1.S1_at	polyhomeotic homolog 3 (Drosophila)	Transcription	3.44083	0.0059066
MmugDNA.38035.1.S1_at	pre-B-cell leukemia homeobox 1	Transcription	5.21489	0.00799929
MmugDNA.12776.1.S1_at	remodeling and spacing factor 1	Transcription	1.70894	0.0493713
MmugDNA.9423.1.S1_at	retinoid X receptor, alpha	Transcription	2.08576	0.0300248
MmugDNA.2691.1.S1_at	RNA binding motif protein 4B	Transcription	1.92074	0.0359898
MmugDNA.2772.1.S1_at	RNA terminal phosphate cyclase domain 1	Transcription	2.72894	0.0388307
MmugDNA.38761.1.S1_x_at	similar to BTE-binding protein 4	Transcription	3.06573	0.0263389
MmugDNA.37011.1.S1_at	similar to CXXC finger 6	Transcription	4.62106	0.0197523
MmugDNA.8877.1.S1_at	similar to D4, zinc and double PHD fingers, family 3	Transcription	2.63035	0.0319994
MmuSTS.895.1.S1_at	similar to early growth response 4	Transcription	3.0446	0.0356364
MmugDNA.14760.1.S1_at	similar to ETS translocation variant 3 (ETS-domain transcriptional repressor PE1) (PE-1) (Mitogenic Ets transcriptional suppressor)	Transcription	3.38602	0.0171436
MmugDNA.16044.1.S1_at	similar to ETS translocation variant 3 (ETS-domain transcriptional repressor PE1) (PE-1) (Mitogenic Ets transcriptional suppressor)	Transcription	2.48109	0.0342883
MmuSTS.3733.1.S1_s_at	similar to forkhead box D4-like 1	Transcription	2.28028	0.0220752
MmuSTS.4310.1.S1_at	similar to histone 1, H2ai (predicted)	Transcription	2.14707	0.00469141
MmugDNA.21874.1.S1_at	similar to histone deacetylase 9 isoform 3	Transcription	1.75354	0.0488944
MmugDNA.26962.1.S1_at	similar to homeobox B9	Transcription	2.31716	0.0321203
MmugDNA.17793.1.S1_at	similar to melanoma antigen family A, 11 isoform a	Transcription	3.15284	0.0215717
MmugDNA.40366.1.S1_at	similar to myelin gene expression factor 2	Transcription	1.65415	0.0488927
MmugDNA.37264.1.S1_at	similar to Myocyte-specific enhancer factor 2D	Transcription	2.2074	0.0291184
MmugDNA.30528.1.S1_at	similar to nucleolin	Transcription	1.95546	0.01741
MmugDNA.37343.1.S1_at	similar to Putative fork head domain transcription factor AFX1 (Forkhead box protein O4)	Transcription	1.57709	0.0307435
MmugDNA.25213.1.S1_at	similar to RAR-related orphan receptor C isoform a	Transcription	2.29482	0.0197293
MmugDNA.32135.1.S1_at	similar to rcd1 (required for cell differentiation) homolog 1 (S. pombe) (predicted)	Transcription	1.82389	0.0111264
MmugDNA.13766.1.S1_at	similar to SLC2A4 regulator	Transcription	1.74807	0.0316896
MmugDNA.23581.1.S1_s_at	similar to suppressor of Ty 6 homolog	Transcription	1.75918	0.030143
MmugDNA.19054.1.S1_at	similar to SWI/SNF-related matrix-associated actin-dependent regulator of chromatin c2 isoform b	Transcription	3.39586	0.0106237
MmugDNA.38619.1.S1_at	similar to T-box 10	Transcription	3.19231	0.0263274
MmugDNA.14618.1.S1_at	similar to Transcription factor 7-like 2 (HMG box transcription factor 4) (T-cell-specific transcription factor 4) (TCF-4) (hTCF-4)	Transcription	3.29072	0.0240497
MmugDNA.14619.1.S1_at	similar to Transcription factor 7-like 2 (HMG box transcription factor 4) (T-cell-specific transcription factor 4) (TCF-4) (hTCF-4)	Transcription	2.78625	0.0388875
MmugDNA.26869.1.S1_at	similar to zinc finger homeodomain 4	Transcription	3.43557	0.0260631
MmugDNA.28561.1.S1_at	similar to zinc finger protein 15-like 1 (KOX 8)	Transcription	2.79535	0.0306119
MmugDNA.32270.1.S1_at	similar to zinc finger protein 239 (predicted)	Transcription	3.82912	0.00462694
MmugDNA.36344.1.S1_at	similar to zinc finger protein 33B	Transcription	3.29816	0.0111094
MmugDNA.20565.1.S1_at	similar to zinc finger protein 426	Transcription	1.96423	0.0481513
MmugDNA.26527.1.S1_at	similar to zinc finger protein 697	Transcription	4.27361	0.0342952
MmugDNA.31466.1.S1_at	similar to zinc finger protein 75	Transcription	1.65797	0.0247671
MmugDNA.35309.1.S1_at	similar to ZXD family zinc finger C isoform 2	Transcription	1.66093	0.00218982
MmugDNA.25853.1.S1_at	small nuclear RNA activating complex, polypeptide 3, 50kDa	Transcription	5.40781	0.0367732
MmuSTS.3651.1.S1_at	Sp3 transcription factor	Transcription	2.0199	0.0261587
MmugDNA.24736.1.S1_s_at	splicing factor, arginine/serine-rich 5	Transcription	1.74152	0.0397655
MmugDNA.28799.1.S1_at	SRY (sex determining region Y)-box 11	Transcription	1.99641	0.0274066
MmugDNA.31514.1.S1_at	SRY (sex determining region Y)-box 6	Transcription	2.08548	0.0199216
MmugDNA.35037.1.S1_at	superkiller viralicidic activity 2-like 2 (S. cerevisiae)	Transcription	2.87068	0.00620895
MmugDNA.13318.1.S1_at	TATA element modulatory factor 1	Transcription	3.66481	0.0354766
MmugDNA.12730.1.S1_at	TBP-associated factor 6	Transcription	1.69106	0.000102072
MmuSTS.2233.1.S1_at	thyrotrophic embryonic factor	Transcription	1.68833	0.0244028
MmugDNA.4368.1.S1_at	transcription elongation factor A (SII), 2	Transcription	3.28933	0.0200283
Mmu.15848.1.S1_at	transcription elongation regulator 1	Transcription	1.61752	0.0221732
MmugDNA.3307.1.S1_at	transcription factor 12	Transcription	2.13667	0.0157804
MmugDNA.38807.1.S1_at	transcription factor 7-like 2 (T-cell specific, HMG-box)	Transcription	2.38267	0.0273451
MmuSTS.4588.1.S1_at	transcription factor AP-2 beta (activating enhancer binding protein 2 beta)	Transcription	2.29157	0.000613149
MmugDNA.30519.1.S1_at	ubinuclein 1	Transcription	1.60232	0.00167007
MmugDNA.30663.1.S1_at	v-ets erythroblastosis virus E26 oncogene homolog 2	Transcription	1.86686	0.047895
MmugDNA.23738.1.S1_at	vitamin D (1,25- dihydroxyvitamin D3) receptor	Transcription	1.57128	0.0253773
MmugDNA.43441.1.S1_at	v-maf musculoaponeurotic fibrosarcoma oncogene homolog (avian)	Transcription	3.00016	0.0338386
MmugDNA.1447.1.S1_at	v-myc myelocytomatosis viral related oncogene, neuroblastoma derived (avian)	Transcription	1.91019	0.0154628
Mmu.11289.1.S1_at	zinc finger and BTB domain containing 33	Transcription	2.17246	0.0453927
MmuSTS.2608.1.S1_at	zinc finger and BTB domain containing 7B	Transcription	4.37945	0.039879
MmugDNA.39396.1.S1_at	zinc finger and SCAN domain containing 10	Transcription	2.53912	0.0308593
MmugDNA.41857.1.S1_at	zinc finger protein 160	Transcription	2.02698	0.0357453
MmugDNA.26772.1.S1_at	zinc finger protein 219	Transcription	3.54337	0.00149408
MmugDNA.37788.1.S1_at	zinc finger protein 277	Transcription	2.48271	0.0416215
MmugDNA.30205.1.S1_at	zinc finger protein 362	Transcription	3.36169	0.0357863
MmugDNA.29433.1.S1_at	zinc finger protein 434	Transcription	3.17955	0.00357014
MmunewRS.899.1.S1_at	zinc finger protein 585B	Transcription	2.35146	0.0494769
MmugDNA.6157.1.S1_at	zinc finger protein 664	Transcription	2.76568	0.0335781
MmugDNA.42426.1.S1_at	zinc finger protein 74	Transcription	2.98347	0.0393248
MmugDNA.25679.1.S1_at	zinc finger protein 784	Transcription	1.55463	0.0275793
MmugDNA.3076.1.S1_at	zinc finger protein 81	Transcription	3.27449	0.0133199
MmugDNA.3789.1.S1_at	zinc finger protein, X-linked	Transcription	1.82788	0.0239072
MmugDNA.21000.1.S1_at	zinc fingers and homeoboxes 2	Transcription	1.92071	0.0207895
MmugDNA.40666.1.S1_at	eukaryotic translation elongation factor 1 gamma	Translation	3.52514	0.0127882
MmugDNA.35210.1.S1_at	mitochondrial ribosomal protein S17	Translation	1.65277	0.0271495
MmugDNA.41791.1.S1_at	musashi homolog 1 (Drosophila)	Translation	1.84206	0.0186803
MmugDNA.33472.1.S1_at	similar to 60S ribosomal protein L7	Translation	1.72132	0.0349822
MmugDNA.22895.1.S1_at	similar to Eukaryotic translation initiation factor 1 (eIF1) (Protein translation factor SUI1 homolog) (Sui1iso1) (A121)	Translation	2.06863	0.0399518
MmugDNA.13073.1.S1_at	similar to eukaryotic translation initiation factor 2C, 3 isoform a	Translation	2.09242	0.0358942
MmugDNA.40184.1.S1_at	similar to eukaryotic translation termination factor 1 (predicted)	Translation	2.6825	0.0370078
MmugDNA.25991.1.S1_at	similar to Impact homolog	Translation	2.13319	0.0274012
MmugDNA.2513.1.S1_at	similar to ribosomal protein L31	Translation	1.78646	0.0399951
MmugDNA.32021.1.S1_at	similar to ribosomal protein L5	Translation	1.83568	0.00520308
MmugDNA.6420.1.S1_at	adaptor-related protein complex 1, gamma 2 subunit; junctophilin 4	Transport	1.7569	0.0376951
MmugDNA.6335.1.S1_at	amyloid beta (A4) precursor protein-binding, family A, member 1	Transport	2.82902	0.0369975
MmugDNA.40763.1.S1_at	anoctamin 9	Transport	1.79862	0.0120116
MmugDNA.19766.1.S1_at	ATPase, Class VI, type 11B	Transport	4.93546	0.0126142
MmugDNA.20787.1.S1_at	ATP-binding cassette, sub-family C, member 6 pseudogene 2; ATP-binding cassette, sub-family C (CFTR/MRP), member 6	Transport	4.40008	0.0375104
MmugDNA.25336.1.S1_at	chromosome 1 open reading frame 89	Transport	2.27136	0.0182296
MmugDNA.26102.1.S1_at	coatomer protein complex, subunit zeta 2	Transport	2.48342	0.0298516
MmugDNA.34059.1.S1_at	exocyst complex component 6	Transport	3.19916	0.0450424
MmugDNA.35630.1.S1_at	glutamate receptor, ionotrophic, AMPA 4	Transport	3.02805	0.0236788
MmugDNA.42932.1.S1_at	GRIP and coiled-coil domain containing 2	Transport	3.19702	0.0477416
MmugDNA.27746.1.S1_at	junctophilin 2	Transport	1.72131	0.0154028
MmugDNA.2167.1.S1_at	N-methyl-D-aspartate receptor subunit 2C	Transport	1.85346	0.0323047
MmugDNA.20018.1.S1_at	nucleoporin 133kDa	Transport	2.23114	0.0313449
MmugDNA.37399.1.S1_at	peroxisomal biogenesis factor 26	Transport	1.57474	0.0370549
MmugDNA.39496.1.S1_at	phosphoinositide-3-kinase, class 2, alpha polypeptide	Transport	2.43363	0.0465547
MmugDNA.10645.1.S1_at	polycystic kidney disease 1 (autosomal dominant)	Transport	2.16146	0.0395628
MmuSTS.2934.1.S1_at	potassium channel, subfamily K, member 5	Transport	3.39567	0.0299822
MmugDNA.23704.1.S1_at	potassium channel, subfamily K, member 6	Transport	1.67291	0.0102122
MmuSTS.1425.1.S1_at	potassium voltage-gated channel, delayed-rectifier, subfamily S, member 3	Transport	1.65872	0.0290334
MmugDNA.28479.1.S1_at	potassium voltage-gated channel, Shab-related subfamily, member 2	Transport	2.21343	0.0141407
MmuSTS.3331.1.S1_at	purinergic receptor P2X, ligand-gated ion channel, 2	Transport	2.19356	0.0224581
MmugDNA.42766.1.S1_at	RAB10, member RAS oncogene family	Transport	1.64807	0.0327771
MmugDNA.37834.1.S1_at	RAB36, member RAS oncogene family	Transport	2.24914	0.0293697
MmugDNA.6071.1.S1_at	SEC31 homolog A (S. cerevisiae)	Transport	2.41087	0.00678531
MmugDNA.21288.1.S1_at	sideroflexin 5	Transport	1.85398	0.018645
MmugDNA.4578.1.S1_at	sideroflexin 5	Transport	1.89483	0.0270697
MmugDNA.7550.1.S1_at	similar to actinin, alpha 4	Transport	2.12246	0.0390389
MmugDNA.41509.1.S1_at	similar to amiloride-sensitive cation channel 3 isoform c; ATP-binding cassette, sub-family B (MDR/TAP), member 8	Transport	3.29106	0.0315789
MmugDNA.223.1.S1_at	similar to ATPase, H+ transporting, lysosomal, V1 subunit G3 isoform a	Transport	1.88408	0.0293655
MmugDNA.39966.1.S1_at	similar to CAP-binding protein complex interacting protein 1 isoform a	Transport	3.98943	0.0305355
MmugDNA.29353.1.S1_at	similar to Feline leukemia virus subgroup C receptor-related protein 2 (Calcium-chelate transporter) (CCT)	Transport	2.7542	0.0211566
MmugDNA.18296.1.S1_at	similar to G protein-coupled receptor 89	Transport	1.66356	0.0089423
MmugDNA.17083.1.S1_at	similar to GLE1-like, RNA export mediator isoform 1	Transport	1.93479	0.0463828
MmuSTS.4512.1.S1_at	similar to glutamate receptor, ionotropic, kainate 1 isoform 2 precursor	Transport	2.25538	0.00790948
MmugDNA.27532.1.S1_at	similar to heme carrier protein 1	Transport	1.72361	0.0318992
MmugDNA.37078.1.S1_at	similar to Hemoglobin zeta subunit (Hemoglobin zeta chain) (Zeta-globin) (HBAZ)	Transport	1.80762	0.0225704
MmugDNA.238.1.S1_at	similar to P2X purinoceptor 4 (ATP receptor) (P2X4) (Purinergic receptor)	Transport	1.64817	0.017715
MmuSTS.422.1.S1_at	similar to P2X purinoceptor 4 (ATP receptor) (P2X4) (Purinergic receptor)	Transport	1.91176	0.0425948
MmugDNA.4791.1.S1_at	similar to solute carrier family 20 (phosphate transporter), member 1	Transport	2.37136	0.0405036
MmuSTS.4038.1.S1_at	similar to solute carrier family 4 member 11	Transport	2.13554	0.00088762
MmugDNA.25417.1.S1_at	similar to sorting nexin 25	Transport	2.70722	0.0403767
MmugDNA.20932.1.S1_at	similar to Spir-1 protein isoform 1	Transport	1.70607	0.0054908
MmugDNA.35793.1.S1_at	similar to synaptic vesicle protein 2C	Transport	2.04707	0.0420335
MmugDNA.31405.1.S1_at	similar to synaptotagmin-like 4 (granuphilin-a)	Transport	1.6386	0.0299114
MmuSTS.2547.1.S1_at	similar to tight junction protein 4 (peripheral)	Transport	2.31311	0.0153984
MmugDNA.5748.1.S1_at	similar to trafficking protein, kinesin binding 1	Transport	2.71658	0.0196685
MmugDNA.35716.1.S1_s_at	similar to vacuolar protein sorting 53	Transport	1.89221	0.0443225
MmugDNA.38455.1.S1_at	similar to voltage-dependent T-type calcium channel alpha-1I subunit isoform a	Transport	2.14597	0.0321587
MmuSTS.2368.1.S1_at	sodium channel, voltage-gated, type III, alpha	Transport	2.568	0.032147
MmuSTS.4383.1.S1_at	solute carrier family 1 (neuronal/epithelial high affinity glutamate transporter, system Xag), member 1	Transport	2.02085	0.0279642
MmugDNA.15244.1.S1_at	solute carrier family 12 (potassium/chloride transporters), member 6	Transport	3.05631	0.0417584
MmugDNA.28147.1.S1_at	solute carrier family 13 (sodium-dependent dicarboxylate transporter), member 2	Transport	2.2678	0.0386396
MmugDNA.43111.1.S1_at	solute carrier family 13 (sodium-dependent dicarboxylate transporter), member 2	Transport	2.70239	0.033312
MmugDNA.26939.1.S1_at	solute carrier family 13 (sodium-dependent dicarboxylate transporter), member 3	Transport	2.24796	0.0230383
MmugDNA.34034.1.S1_at	solute carrier family 17 (sodium phosphate), member 3	Transport	2.05763	0.0418179
MmugDNA.30970.1.S1_at	solute carrier family 24 (sodium/potassium/calcium exchanger), member 1	Transport	1.69576	0.0341326
MmugDNA.4400.1.S1_at	solute carrier family 38, member 11	Transport	2.71112	0.0485811
MmugDNA.36726.1.S1_at	solute carrier family 44, member 4	Transport	3.80324	0.0295032
MmugDNA.13334.1.S1_at	solute carrier family 8 (sodium/calcium exchanger), member 1	Transport	2.66395	0.0477475
MmugDNA.21232.1.S1_s_at	solute carrier organic anion transporter family, member 2B1	Transport	2.50065	0.047228
MmugDNA.1633.1.S1_at	sorting and assembly machinery component 50 homolog (S. cerevisiae)	Transport	4.6451	0.02844
MmugDNA.10543.1.S1_at	sorting nexin 5	Transport	4.38198	0.0446596
MmugDNA.19390.1.S1_at	stimulated by retinoic acid gene 6 homolog (mouse)	Transport	1.63927	0.0222146
MmugDNA.10206.1.S1_at	stress-associated endoplasmic reticulum protein family member 2	Transport	3.90897	0.0152759
MmugDNA.29024.1.S1_at	syntaxin 6	Transport	3.5461	0.0361158
MmugDNA.30214.1.S1_at	syntaxin binding protein 5-like	Transport	2.41484	0.00585855
MmugDNA.28458.1.S1_at	target of myb1-like 2 (chicken)	Transport	1.69505	0.024735
MmugDNA.15930.1.S1_at	transient receptor potential cation channel, subfamily M, member 2	Transport	3.06088	0.0303086
MmugDNA.9342.1.S1_at	transmembrane protein 37	Transport	1.57494	0.0365791
MmuSTS.4465.1.S1_at	unc-13 homolog B (C. elegans)	Transport	1.74552	0.0329688
MmugDNA.22090.1.S1_at	USO1 homolog, vesicle docking protein (yeast)	Transport	1.87277	0.0183545
MmugDNA.27804.1.S1_at	very low density lipoprotein receptor	Transport	1.98379	0.034493
MmugDNA.24499.1.S1_at	yrdC domain containing (E. coli)	Transport	2.59495	0.01547
MmugDNA.4100.1.S1_at	zinc finger, FYVE domain containing 16	Transport	1.94347	0.0370342
