# Supplementary material for: Focused Examination of the Intestinal Epithelium Reveals Transcriptional Signatures Consistent with Disturbances in Enterocyte Maturation and Differentiation during the Course of SIV Infection
Source: PLoS One. 2013 Apr 9;8(4):e60122. doi: 10.1371/journal.pone.0060122 (PMC3621888; doi:10.1371/journal.pone.0060122)
Supplement: Table S2 — The full list of differentially expressed genes showing statistical significance at 90 days after infection with their affymetrix IDs, gene and functional annotation. Tab 1: Up in 90d PI, Tab 2: Down in 90d PI, Tab 3: Up in 90d compared to 21d PI. (XLSX) [file pone.0060122.s003.xlsx]

## Sheet: 90 v 0_Up_90_d PI
Affymetrix ID	Gene Name	Funcrional Category	Fold Diff	p value
MmugDNA.26265.1.S1_at	baculoviral IAP repeat-containing 3	Apoptosis	2.27715	0.0306565
MmugDNA.40305.1.S1_at	SH3-domain kinase binding protein 1	Apoptosis	2.75152	0.03803
MmugDNA.13688.1.S1_at	similar to kelch-like 20	Apoptosis	2.02118	0.0199653
MmugDNA.19461.1.S1_at	similar to p53 target zinc finger protein isoform 1	Apoptosis	2.87584	0.0262588
MmugDNA.7085.1.S1_at	similar to phosducin-like 3	Apoptosis	1.59244	0.0336802
MmugDNA.23635.1.S1_at	cadherin 8, type 2	Cell adhesion/migration	2.21552	0.0103274
MmugDNA.29914.1.S1_at	CD44 molecule (Indian blood group)	Cell adhesion/migration	2.49576	0.0267943
MmugDNA.21134.1.S1_at	CKLF-like MARVEL transmembrane domain containing 8	Cell adhesion/migration	2.02037	0.0486249
Mmu.14068.1.S1_at	cytohesin 1 interacting protein	Cell adhesion/migration	3.55606	0.0156288
MmugDNA.6218.1.S1_at	dystonin	Cell adhesion/migration	2.28356	0.0363199
MmuSTS.2723.1.S1_at	fibronectin leucine rich transmembrane protein 2	Cell adhesion/migration	2.50821	0.0253333
MmugDNA.34441.1.S1_at	neuron navigator 1	Cell adhesion/migration	5.19619	0.00270357
MmugDNA.36135.1.S1_at	neuropilin 2	Cell adhesion/migration	2.24801	0.0274972
MmugDNA.24754.1.S1_at	reversion-inducing-cysteine-rich protein with kazal motifs	Cell adhesion/migration	2.16703	0.0390661
MmugDNA.42748.1.S1_at	similar to chromosome 9 open reading frame 58 isoform 1	Cell adhesion/migration	1.86106	0.034268
MmugDNA.8040.1.S1_at	similar to melanoma cell adhesion molecule	Cell adhesion/migration	1.8382	0.0340488
MmunewRS.512.1.S1_at	similar to ninjurin 1	Cell adhesion/migration	2.57384	0.0175694
MmugDNA.3334.1.S1_at	similar to sidekick homolog 1	Cell adhesion/migration	1.91176	0.027727
MmuSTS.4040.1.S1_at	similar to slit homolog 3	Cell adhesion/migration	1.88269	0.0475558
MmugDNA.4961.1.S1_at	ADP-ribosylation factor-like 3	Cell division/differentiation	2.35017	0.00428289
MmugDNA.15080.1.S1_at	armadillo repeat containing 10	Cell division/differentiation	3.78539	0.0211061
MmugDNA.8965.1.S1_at	calpain 1, (mu/I) large subunit	Cell division/differentiation	1.92827	0.00239718
MmugDNA.33416.1.S1_at	centrosomal protein 164kDa	Cell division/differentiation	2.29282	0.0359816
MmugDNA.35326.1.S1_at	centrosomal protein 68kDa	Cell division/differentiation	1.75794	0.00340901
MmuSTS.1859.1.S1_at	cyclin-dependent kinase inhibitor 2D (p19, inhibits CDK4)	Cell division/differentiation	3.21119	0.0274546
MmugDNA.1638.1.S1_at	E74-like factor 3 (ets domain transcription factor, epithelial-specific )	Cell division/differentiation	2.79975	0.049648
MmugDNA.7548.1.S1_s_at	EDAR-associated death domain	Cell division/differentiation	4.30285	0.0429361
MmuSTS.4373.1.S1_at	fibroblast growth factor 4	Cell division/differentiation	2.63529	0.00987368
MmugDNA.40781.1.S1_at	glypican 6	Cell division/differentiation	2.61855	0.0346733
MmugDNA.24468.1.S1_at	high mobility group AT-hook 2	Cell division/differentiation	2.05977	0.0324953
MmugDNA.35233.1.S1_at	inscuteable homolog (Drosophila)	Cell division/differentiation	3.22743	0.00435179
MmugDNA.19448.1.S1_at	kelch-like 9 (Drosophila)	Cell division/differentiation	1.91278	0.0349121
MmuSTS.4148.1.S1_at	leucine proline-enriched proteoglycan (leprecan) 1	Cell division/differentiation	1.80507	0.0447004
MmuSTS.3127.1.S1_at	Nipped-B homolog (Drosophila)	Cell division/differentiation	1.52569	0.0166025
MmugDNA.31719.1.S1_s_at	nucleolar protein 8	Cell division/differentiation	1.68006	0.0378909
MmugDNA.12789.1.S1_s_at	opioid growth factor receptor	Cell division/differentiation	2.08629	0.0369189
MmugDNA.6008.1.S1_at	PFTAIRE protein kinase 1	Cell division/differentiation	2.83914	0.00351058
MmugDNA.12542.1.S1_at	platelet derived growth factor D	Cell division/differentiation	3.03656	0.0218797
MmuSTS.2853.1.S1_at	ras homolog gene family, member H	Cell division/differentiation	2.0922	0.028197
MmugDNA.19741.1.S1_at	S100 calcium binding protein B	Cell division/differentiation	2.61964	0.0499995
MmugDNA.36338.1.S1_at	septin 9	Cell division/differentiation	1.84519	0.0379175
MmugDNA.17809.1.S1_at	SFRS protein kinase 3	Cell division/differentiation	4.13541	0.0383181
MmugDNA.5761.1.S1_at	similar to chromosome 14 open reading frame 106	Cell division/differentiation	1.58066	0.016642
MmugDNA.29298.1.S1_at	similar to ciliary rootlet coiled-coil, rootletin	Cell division/differentiation	1.70816	0.00781639
MmuSTS.1470.1.S1_at	similar to G-2 and S-phase expressed 1	Cell division/differentiation	2.55214	0.00492477
MmugDNA.11792.1.S1_at	similar to semaphorin 6B isoform 3 precursor	Cell division/differentiation	1.51995	0.0302338
MmunewRS.451.1.S1_at	similar to speedy C	Cell division/differentiation	2.09146	0.0177002
MmugDNA.25305.1.S1_at	similar to SRY-box 21	Cell division/differentiation	1.93024	0.0279985
MmuSTS.4544.1.S1_at	similar to U7 snRNA-associated Sm-like protein Lsm11	Cell division/differentiation	1.52564	0.0389922
MmugDNA.31841.1.S1_at	tumor necrosis factor (ligand) superfamily, member 13b	Cell division/differentiation	4.67064	0.0441094
Mmu.10924.1.S1_a_at	similar to T-cell receptor beta chain C region	Cell signaling	9.61982	0.0496987
Mmu.11416.1.S1_at	similar to T-cell receptor beta chain V region YT35 precursor	Cell signaling	3.87663	0.0221049
MmugDNA.16353.1.S1_at	adenylate cyclase 7	Cell signaling	1.54782	0.0442974
MmugDNA.35147.1.S1_at	ADP-ribosylation factor binding protein 2	Cell signaling	1.7615	0.0307471
MmugDNA.18418.1.S1_at	ADP-ribosylation factor-like 5C	Cell signaling	3.21836	0.0202303
MmuSTS.2119.1.S1_at	arrestin, beta 2	Cell signaling	1.7274	0.0428422
MmugDNA.23897.1.S1_at	bone morphogenetic protein receptor, type IA; similar to ALK-3	Cell signaling	2.02716	0.0386846
MmugDNA.14342.1.S1_at	CD37 molecule	Cell signaling	5.52872	0.0488981
MmugDNA.28599.1.S1_at	dedicator of cytokinesis 10	Cell signaling	2.085	0.0241022
MmuSTS.863.1.S1_at	deltex homolog 1	Cell signaling	2.35367	0.0439469
MmugDNA.12311.1.S1_at	dickkopf homolog 3 (Xenopus laevis)	Cell signaling	3.34712	0.0420309
MmugDNA.36696.1.S1_at	family with sequence similarity 120A	Cell signaling	3.5824	0.0481898
MmugDNA.22980.1.S1_at	fibroblast growth factor 12	Cell signaling	2.55544	0.00071629
Mmu.3611.1.S1_at	G protein-coupled receptor kinase 6	Cell signaling	2.65587	0.0149434
MmugDNA.20418.1.S1_at	glutamate receptor, ionotrophic, AMPA 4	Cell signaling	1.56524	0.0119348
MmugDNA.14870.1.S1_at	GRB2-related adaptor protein	Cell signaling	2.61682	0.0356533
MmugDNA.31413.1.S1_x_at	GTPase activating protein (SH3 domain) binding protein 1	Cell signaling	4.83332	0.00051512
MmugDNA.43475.1.S1_at	inositol polyphosphate-4-phosphatase, type I, 107kDa	Cell signaling	1.66478	0.0215639
MmugDNA.14827.1.S1_at	Janus kinase 1	Cell signaling	2.48693	0.00638376
MmugDNA.36146.1.S1_at	kringle containing transmembrane protein 1	Cell signaling	2.31447	0.0492955
MmugDNA.40394.1.S1_at	lymphocyte antigen 6 complex, locus E	Cell signaling	11.2617	0.0373226
MmugDNA.6895.1.S1_x_at	MOB1, Mps One Binder kinase activator-like 1B (yeast)	Cell signaling	1.54982	0.0200533
MmugDNA.21607.1.S1_at	natriuretic peptide precursor A	Cell signaling	2.14459	0.0296301
MmugDNA.37964.1.S1_at	Notch homolog 3 (Drosophila)	Cell signaling	2.08076	0.0453473
MmugDNA.10221.1.S1_at	phosphodiesterase 11A	Cell signaling	3.37676	0.0284668
MmugDNA.20907.1.S1_at	phosphodiesterase 4A, cAMP-specific (phosphodiesterase E2 dunce homolog, Drosophila)	Cell signaling	2.2917	0.0333493
MmugDNA.18546.1.S1_at	phosphoinositide-3-kinase, regulatory subunit 2 (beta)	Cell signaling	2.52363	0.0363975
MmugDNA.22789.1.S1_at	protein phosphatase 2, regulatory subunit B', epsilon isoform	Cell signaling	2.14399	0.0375222
MmugDNA.7789.1.S1_at	RAP1A, member of RAS oncogene family	Cell signaling	2.48264	0.0448659
MmugDNA.22148.1.S1_at	SH2 domain containing 1B	Cell signaling	1.80948	0.00621573
MmugDNA.30616.1.S1_at	SH3-domain binding protein 5 (BTK-associated)	Cell signaling	2.54176	0.000459536
MmugDNA.13022.1.S1_at	SH3-domain kinase binding protein 1	Cell signaling	2.79611	0.00223688
MmuSTS.2109.1.S1_at	similar to ADP-ribosylation factor-like 4D	Cell signaling	2.48433	0.0254682
MmugDNA.6194.1.S1_s_at	similar to centaurin, gamma-like family, member 1	Cell signaling	3.56192	0.0201416
MmuSTS.4703.1.S1_at	similar to class I cytokine receptor	Cell signaling	4.22041	0.0396798
MmugDNA.16809.1.S1_at	similar to deltex 3 homolog	Cell signaling	2.75402	0.00195836
MmugDNA.31484.1.S1_at	similar to G protein-coupled receptor 25	Cell signaling	1.99015	0.00550171
MmugDNA.31567.1.S1_s_at	similar to G protein-coupled receptor kinase 4 isoform gamma	Cell signaling	1.5707	0.0357726
MmugDNA.19669.1.S1_at	similar to Olfactory receptor 2A42	Cell signaling	1.91713	0.015478
MmugDNA.7094.1.S1_at	similar to Olfactory receptor 2I1	Cell signaling	1.57325	0.0348296
MmunewRS.185.1.S1_at	similar to Olfactory receptor 5AP2	Cell signaling	1.96551	0.036058
MmuSTS.517.1.S1_s_at	similar to Olfactory receptor 6M1 (Olfactory receptor OR11-271)	Cell signaling	2.68648	0.0370491
MmugDNA.29973.1.S1_at	similar to olfactory receptor 873	Cell signaling	1.97738	0.0254841
MmugDNA.41232.1.S1_at	similar to Olfactory receptor 8B3	Cell signaling	1.57717	0.01126
MmuSTS.523.1.S1_s_at	similar to Olfactory receptor 8H3	Cell signaling	4.13936	0.0301096
MmuSTS.390.1.S1_at	similar to olfactory receptor, family 1, subfamily E, member 1	Cell signaling	1.59944	0.0446916
MmugDNA.32994.1.S1_at	similar to RAS guanyl releasing protein 2 isoform 1	Cell signaling	2.70827	0.0237686
MmuSTS.3765.1.S1_at	similar to Regulator of G-protein signaling 19 (RGS19) (G-alpha-interacting protein) (GAIP protein)	Cell signaling	2.45296	0.0373912
MmugDNA.42456.1.S1_at	similar to Rho GTPase activating protein 21	Cell signaling	2.73534	0.00240125
MmugDNA.17062.1.S1_at	similar to RUN and TBC1 domain containing 2	Cell signaling	2.10625	0.0354717
MmugDNA.19525.1.S1_at	similar to synaptojanin 2	Cell signaling	3.25829	0.0307238
MmuSTS.784.1.S1_at	similar to taste receptor, type 2, member 8	Cell signaling	1.52145	0.0489479
MmugDNA.879.1.S1_at	similar to TBC1 domain family, member 16	Cell signaling	2.89791	0.00916286
MmugDNA.19732.1.S1_s_at	similar to T-cell receptor alpha chain C region	Cell signaling	5.08616	0.0202664
Mmu.12242.1.S1_x_at	similar to T-cell receptor beta chain V region 86T1 precursor	Cell signaling	1.63202	0.00102085
Mmu.5814.1.S1_at	similar to T-cell receptor beta chain V region LB2 precursor	Cell signaling	2.49333	0.0414395
MmugDNA.16367.1.S1_at	similar to T-cell surface glycoprotein CD8 beta chain precursor (CD8b antigen)	Cell signaling	3.28733	0.012225
MmugDNA.14089.1.S1_at	similar to TRAF3-interacting JNK-activating modulator	Cell signaling	2.02174	0.0340508
MmugDNA.18024.1.S1_at	similar to TRAF3-interacting JNK-activating modulator	Cell signaling	5.66778	0.020501
MmunewRS.132.1.S1_at	similar to VGF nerve growth factor inducible precursor	Cell signaling	1.56956	0.0329327
MmugDNA.34849.1.S1_at	SLIT-ROBO Rho GTPase activating protein 3	Cell signaling	2.52004	0.000759659
MmugDNA.27405.1.S1_at	sterile alpha motif and leucine zipper containing kinase AZK	Cell signaling	3.17931	0.0148414
MmugDNA.24297.1.S1_s_at	suppressor of cytokine signaling 1	Cell signaling	1.53256	0.016637
MmugDNA.20574.1.S1_at	v-kit Hardy-Zuckerman 4 feline sarcoma viral oncogene homolog	Cell signaling	1.65432	0.0396426
MmugDNA.35533.1.S1_at	wingless-type MMTV integration site family, member 7B	Cell signaling	2.46144	0.0380097
MmugDNA.37530.1.S1_at	brain and reproductive organ-expressed (TNFRSF1A modulator)	DNA replication/repair	2.23867	0.0469153
MmugDNA.21758.1.S1_at	DNA cross-link repair 1C (PSO2 homolog, S. cerevisiae)	DNA replication/repair	2.74199	0.00262381
MmugDNA.2475.1.S1_at	HUS1 checkpoint protein	DNA replication/repair	1.67926	0.030697
MmugDNA.24410.1.S1_at	melanoma associated antigen (mutated) 1	DNA replication/repair	1.54257	0.042757
MmugDNA.2131.1.S1_at	thymidylate synthetase	DNA replication/repair	2.76342	0.0288707
Mmu.11584.1.S1_at	bone marrow stromal cell antigen 2	Immune defense/Inflammation	4.24858	0.0267992
MmugDNA.9974.1.S1_s_at	chemokine-like factor	Immune defense/Inflammation	3.29324	0.0322419
MmugDNA.43174.1.S1_at	defensin, beta 119	Immune defense/Inflammation	1.99947	0.0254686
MmugDNA.5452.1.S1_at	formyl peptide receptor 3	Immune defense/Inflammation	2.57482	0.00994531
MmugDNA.7551.1.S1_at	inducible T-cell co-stimulator ligand	Immune defense/Inflammation	1.91749	0.00967761
Mmu.14311.1.S1_at	inhibitor of kappa light polypeptide gene enhancer in B-cells, kinase epsilon; similar to Ras association (RalGDS/AF-6) domain family 5 isoform D	Immune defense/Inflammation	3.23712	0.0335221
MmugDNA.24418.1.S1_at	interferon induced transmembrane protein 3 (1-8U)	Immune defense/Inflammation	1.663	0.0499959
MmugDNA.5827.1.S1_at	lymphocyte cytosolic protein 2	Immune defense/Inflammation	3.1349	0.0244748
MmugDNA.33048.1.S1_at	major histocompatibility complex, class I, B	Immune defense/Inflammation	3.1511	0.037138
MmugDNA.5951.1.S1_at	membrane-spanning 4-domains, subfamily A, member 1	Immune defense/Inflammation	2.24616	0.0455437
MmugDNA.38153.1.S1_at	mucin 5B, oligomeric mucus/gel-forming	Immune defense/Inflammation	1.81279	0.00959637
MmugDNA.25334.1.S1_at	oxidized low density lipoprotein (lectin-like) receptor 1	Immune defense/Inflammation	1.86669	0.0126003
MmugDNA.25123.1.S1_s_at	ribonuclease, RNase A family, 2 (liver, eosinophil-derived neurotoxin)	Immune defense/Inflammation	1.86678	0.0437273
MmugDNA.5410.1.S1_at	ring finger and CCCH-type zinc finger domains 1	Immune defense/Inflammation	1.99266	0.0200562
MmuSTS.1054.1.S1_at	signaling threshold regulating transmembrane adaptor 1	Immune defense/Inflammation	3.26682	0.0271378
MmuSTS.3967.1.S1_at	similar to colony stimulating factor 3 receptor isoform a precursor	Immune defense/Inflammation	3.30683	0.0435736
MmuSTS.2585.1.S1_at	similar to docking protein 2	Immune defense/Inflammation	3.32798	0.02511
MmugDNA.22686.1.S1_at	similar to Natural killer cell receptor 2B4 precursor (NKR2B4) (NK cell type I receptor protein 2B4) (h2B4) (CD244 antigen) (NK cell activation-inducing ligand) (NAIL)	Immune defense/Inflammation	1.67152	0.016852
MmugDNA.1091.1.S1_at	similar to natural killer-tumor recognition sequence isoform a	Immune defense/Inflammation	2.58421	0.0471383
MmugDNA.35834.1.S1_at	similar to NFAT activation molecule 1 precursor	Immune defense/Inflammation	4.13083	0.0431943
MmugDNA.31611.1.S1_at	similar to PRotein Associated with Tlr4	Immune defense/Inflammation	1.70315	0.0191767
MmugDNA.4465.1.S1_at	similar to T cell immunoglobulin mucin 3	Immune defense/Inflammation	2.44927	0.0308078
MmugDNA.35969.1.S1_at	alanine-glyoxylate aminotransferase	Metabolism	3.69337	0.0440389
MmugDNA.1245.1.S1_at	ankyrin repeat and SOCS box-containing 3	Metabolism	1.63301	0.0324847
MmugDNA.29613.1.S1_at	asparagine-linked glycosylation 13 homolog (S. cerevisiae)	Metabolism	2.20664	0.00732281
MmugDNA.43448.1.S1_at	ATPase, aminophospholipid transporter (APLT), class I, type 8A, member 1	Metabolism	2.40658	0.0122807
MmugDNA.31801.1.S1_at	calcium binding protein 39-like	Metabolism	1.92586	0.0437337
MmugDNA.32522.1.S1_at	carbohydrate (chondroitin 4) sulfotransferase 11	Metabolism	2.88051	0.0158249
MmugDNA.14316.1.S1_at	chromosome 9 open reading frame 3	Metabolism	2.27067	0.0207188
MmugDNA.33371.1.S1_at	chymotrypsin-like	Metabolism	2.39358	0.0248751
MmugDNA.24230.1.S1_s_at	CKLF-like MARVEL transmembrane domain containing 3	Metabolism	2.51956	0.038223
MmugDNA.36933.1.S1_at	deoxyribonuclease I	Metabolism	3.25157	0.0498876
MmugDNA.14350.1.S1_at	ectonucleoside triphosphate diphosphohydrolase 1	Metabolism	1.59464	0.0436015
MmugDNA.42924.1.S1_at	fatty acyl CoA reductase 1	Metabolism	1.71344	0.0160309
MmugDNA.26400.1.S1_at	iduronate 2-sulfatase	Metabolism	2.10895	0.0163936
MmugDNA.27127.1.S1_at	matrix metallopeptidase 13 (collagenase 3)	Metabolism	3.69591	0.0108708
MmugDNA.10099.1.S1_at	microsomal glutathione S-transferase 3	Metabolism	1.84731	0.0272944
MmugDNA.29756.1.S1_at	molybdenum cofactor sulfurase	Metabolism	1.67357	0.00519516
MmugDNA.24035.1.S1_at	nucleolar protein with MIF4G domain 1	Metabolism	2.52915	0.0300405
MmugDNA.18151.1.S1_at	phospholipase C, beta 2	Metabolism	1.62028	0.0264256
MmugDNA.16317.1.S1_at	phosphorylase kinase, alpha 1 pseudogene 1; phosphorylase kinase, alpha 1 (muscle)	Metabolism	1.60605	0.0434732
MmugDNA.24953.1.S1_at	poly(A) binding protein, cytoplasmic 1	Metabolism	2.52973	0.0172477
MmuSTS.2018.1.S1_at	proprotein convertase subtilisin/kexin type 4	Metabolism	2.49444	0.0450691
MmugDNA.18265.1.S1_at	protein kinase, AMP-activated, alpha 2 catalytic subunit	Metabolism	2.48503	0.0352753
MmugDNA.36957.1.S1_x_at	RAB40C, member RAS oncogene family	Metabolism	1.60329	0.00765411
MmugDNA.21727.1.S1_at	serine/threonine kinase 10	Metabolism	2.00727	0.0293714
MmugDNA.39774.1.S1_at	similar to 1-aminocyclopropane-1-carboxylate synthase	Metabolism	1.64287	0.00696374
MmugDNA.5278.1.S1_at	similar to apolipoprotein L5	Metabolism	3.20323	0.043635
MmugDNA.5612.1.S1_at	similar to ATPase, H+ transporting, lysosomal 14kD, V1 subunit F	Metabolism	2.40764	0.0396739
MmugDNA.13984.1.S1_at	similar to beta-site APP-cleaving enzyme 2 isoform C preproprotein	Metabolism	1.73365	0.0319935
Mmu.12364.1.S1_at	similar to butyrophilin, subfamily 3, member A1	Metabolism	3.82066	0.0405386
Mmu.12364.1.S1_x_at	similar to butyrophilin, subfamily 3, member A1	Metabolism	2.63298	0.0239193
MmuSTS.1168.1.S1_at	similar to chitinase 3-like 1	Metabolism	2.4206	0.0482359
MmugDNA.17578.1.S1_at	similar to COP9 constitutive photomorphogenic homolog subunit 7B	Metabolism	2.62069	0.0165433
MmuSTS.4183.1.S1_at	similar to cytochrome b-561 domain containing 1	Metabolism	2.73816	0.0198877
MmugDNA.1790.1.S1_at	similar to cytochrome P450, family 11, subfamily B, polypeptide 1 isoform 1 precursor	Metabolism	1.52485	0.0355235
MmugDNA.29867.1.S1_at	similar to galactose-3-O-sulfotransferase 3	Metabolism	2.38472	0.0405475
MmugDNA.22975.1.S1_at	similar to hydroxysteroid dehydrogenase like 1	Metabolism	1.65729	0.0259166
MmugDNA.13714.1.S1_at	similar to kallikrein 11 isoform 2 precursor	Metabolism	2.5403	0.0405759
MmuSTS.337.1.S1_at	similar to kallikrein 5 preproprotein	Metabolism	1.7062	0.0278934
MmugDNA.24074.1.S1_s_at	similar to mesotrypsin preproprotein; protease, serine, 2 (trypsin 2)	Metabolism	1.67992	0.0259602
MmugDNA.23558.1.S1_at	similar to Ornithine decarboxylase antizyme (ODC-Az)	Metabolism	2.06403	0.00238272
MmugDNA.5590.1.S1_at	similar to succinate dehydrogenase complex, subunit C isoform 1 precursor	Metabolism	2.88802	0.02518
MmugDNA.41345.1.S1_at	similar to thioredoxin-like 6	Metabolism	1.62261	0.0369611
MmugDNA.7052.1.S1_at	similar to ubiquitin-conjugating enzyme E2L 6 isoform 1	Metabolism	1.52558	0.0479034
MmugDNA.19746.1.S1_at	solute carrier family 2 (facilitated glucose transporter), member 3	Metabolism	2.61236	0.0369274
MmugDNA.21563.1.S1_at	sphingomyelin phosphodiesterase 1, acid lysosomal	Metabolism	2.20089	0.040796
MmugDNA.42486.1.S1_at	transmembrane protease, serine 3	Metabolism	2.98187	0.0438927
MmugDNA.43539.1.S1_at	tripartite motif family-like 2	Metabolism	2.77113	0.0250464
MmugDNA.19080.1.S1_at	ubiquitin-conjugating enzyme E2H (UBC8 homolog, yeast)	Metabolism	1.63644	0.00638089
MmugDNA.38001.1.S1_at	ubiquitin-like with PHD and ring finger domains 2	Metabolism	1.67342	0.0170381
MmuSTS.4732.1.S1_at	U-box domain containing 5	Metabolism	2.10635	0.0483597
MmugDNA.14852.1.S1_at	UDP glucuronosyltransferase 2 family, polypeptide A1	Metabolism	1.52911	0.0248381
MmugDNA.37813.1.S1_at	arrestin domain containing 3	Other functions	1.52421	0.0111104
MmugDNA.30767.1.S1_at	AT1G08380	Other functions	2.76039	0.0145642
MmugDNA.2133.1.S1_at	atrophin 1	Other functions	2.42406	0.00599332
MmugDNA.2328.1.S1_at	BCL2-associated athanogene 2	Other functions	3.7338	0.0353404
MmugDNA.30003.1.S1_at	BTB (POZ) domain containing 16	Other functions	3.96229	0.0303762
MmugDNA.13374.1.S1_at	chromosome 10 open reading frame 95	Other functions	2.97567	0.0459316
MmugDNA.31071.1.S1_at	chromosome 11 open reading frame 84	Other functions	2.01613	0.0244795
MmugDNA.39213.1.S1_at	chromosome 14 open reading frame 145 ortholog	Other functions	1.58515	0.0400063
MmugDNA.39477.1.S1_at	chromosome 14 open reading frame 82	Other functions	2.24368	0.0184237
MmugDNA.10471.1.S1_at	chromosome 16 open reading frame 70	Other functions	1.54632	0.0287771
MmugDNA.30630.1.S1_at	chromosome 2 open reading frame 88	Other functions	1.71543	0.0239291
MmugDNA.33439.1.S1_at	chromosome 21 open reading frame 128	Other functions	1.77297	0.0305428
MmugDNA.35296.1.S1_at	chromosome 21 open reading frame 96	Other functions	2.61359	0.0232862
MmugDNA.30152.1.S1_at	chromosome 4 open reading frame 32	Other functions	2.62846	0.0226203
MmugDNA.16121.1.S1_at	coiled-coil domain containing 67	Other functions	2.59184	0.0194082
MmugDNA.11894.1.S1_at	coiled-coil domain containing 83	Other functions	2.35124	0.0293336
MmugDNA.15972.1.S1_at	CUB and Sushi multiple domains 2	Other functions	2.75148	0.0107466
MmugDNA.33183.1.S1_at	DENN/MADD domain containing 2C	Other functions	1.91581	0.0207193
MmugDNA.21753.1.S1_at	EFR3 homolog B (S. cerevisiae)	Other functions	2.98717	0.0460598
MmugDNA.37959.1.S1_at	ENSMMUG00000001024	Other functions	1.54589	0.00951743
MmugDNA.37265.1.S1_s_at	ENSMMUG00000002105	Other functions	1.70876	0.0332841
MmugDNA.43183.1.S1_at	ENSMMUG00000004596	Other functions	1.71494	0.0382036
MmugDNA.12572.1.S1_at	ENSMMUG00000005118	Other functions	1.75906	0.0296542
MmugDNA.11391.1.S1_at	ENSMMUG00000008884	Other functions	1.57698	0.0401266
MmugDNA.26897.1.S1_at	ENSMMUG00000011750	Other functions	2.2151	0.0138214
MmugDNA.19191.1.S1_at	ENSMMUG00000011967	Other functions	2.80147	0.0101095
MmugDNA.5792.1.S1_at	ENSMMUG00000015246	Other functions	2.58212	0.0334788
MmugDNA.4191.1.S1_at	ENSMMUG00000016910	Other functions	1.92449	0.0334244
MmugDNA.14604.1.S1_s_at	ENSMMUG00000017309	Other functions	2.52139	0.030561
MmugDNA.18171.1.S1_at	ENSMMUG00000017378	Other functions	1.76104	0.0483987
MmuSTS.2432.1.S1_s_at	ENSMMUG00000019178	Other functions	2.49285	0.0349095
MmugDNA.14431.1.S1_at	ENSMMUG00000020411	Other functions	1.725	0.0447369
Mmu.16421.1.S1_at	ENSMMUG00000021459	Other functions	3.40499	0.0455942
MmugDNA.39451.1.S1_at	ENSMMUG00000021782	Other functions	3.18424	0.00983883
MmugDNA.4267.1.S1_at	ENSMMUG00000022784	Other functions	1.51587	0.0312451
MmugDNA.12354.1.S1_at	ENSMMUG00000028948	Other functions	4.12682	0.0448402
MmugDNA.16543.1.S1_x_at	ENSMMUG00000029654	Other functions	3.88919	0.030716
MmugDNA.6089.1.S1_at	ENSMMUG00000034632; ENSMMUG00000035099; ENSMMUG00000034639; ENSMMUG00000035098; ENSMMUG00000034539; ENSMMUG00000034537; ENSMMUG00000034533; ENSMMUG00000034735; ENSMMUG00000034734; ENSMMUG00000035374; ENSMMUG00000035096; ENSMMUG00000035373; ENSMMUG00000035094; ENSMMUG00000035092; ENSMMUG00000034541; ENSMMUG00000034839; ENSMMUG00000034649; ENSMMUG00000035088; ENSMMUG00000034548; ENSMMUG00000034640;…	Other functions	2.73087	0.0280705
MmugDNA.124.1.S1_at	fibronectin type III and SPRY domain containing 2	Other functions	2.90175	0.0362974
MmugDNA.31696.1.S1_at	FK506 binding protein 14, 22 kDa	Other functions	1.56496	0.044193
MmugDNA.16946.1.S1_at	glucuronidase, beta/ immunoglobulin lambda-like polypeptide 1 pseudogene	Other functions	2.95749	0.0331159
MmugDNA.17076.1.S1_s_at	glycophorin E; glycophorin B (MNS blood group)	Other functions	1.79289	0.0469234
MmugDNA.589.1.S1_at	hypothetical gene supported by AK093266	Other functions	3.17476	0.0180193
MmugDNA.16973.1.S1_at	hypothetical LOC100130502	Other functions	9.08853	0.00220188
MmugDNA.36081.1.S1_s_at	hypothetical LOC100131096	Other functions	1.71748	0.0153275
MmugDNA.365.1.S1_at	hypothetical LOC154822	Other functions	3.04026	0.025669
MmugDNA.39387.1.S1_at	hypothetical LOC255031	Other functions	3.87173	0.025419
MmugDNA.11008.1.S1_at	hypothetical LOC440900	Other functions	5.02004	0.042174
MmugDNA.25091.1.S1_at	hypothetical protein LOC100128840	Other functions	2.70869	0.00103732
MmugDNA.18320.1.S1_at	hypothetical protein LOC284801; hypothetical LOC649159	Other functions	2.93743	0.0360364
MmugDNA.18321.1.S1_at	hypothetical protein LOC284801; hypothetical LOC649159	Other functions	2.47307	0.041181
MmugDNA.28046.1.S1_at	hypothetical protein LOC285638	Other functions	2.02596	0.0214242
MmugDNA.9784.1.S1_at	hypothetical protein LOC339978	Other functions	2.32432	0.0190736
MmugDNA.42039.1.S1_at	hypothetical protein LOC440119	Other functions	3.09884	0.019654
MmugDNA.11146.1.S1_s_at	hypothetical protein LOC693403	Other functions	1.65152	0.00464028
MmugDNA.22831.1.S1_at	hypothetical protein LOC696934	Other functions	4.98354	0.0355524
MmugDNA.21102.1.S1_at	hypothetical protein LOC698744	Other functions	1.5633	0.0269348
Mmu.15516.1.S1_at	hypothetical protein LOC699209	Other functions	2.13345	0.0492559
MmugDNA.13751.1.S1_at	hypothetical protein LOC700615	Other functions	2.46403	0.0359582
MmugDNA.36949.1.S1_at	hypothetical protein LOC701698	Other functions	1.83274	0.0424656
MmugDNA.18444.1.S1_at	hypothetical protein LOC703827	Other functions	1.5958	0.0300749
MmugDNA.32338.1.S1_at	hypothetical protein LOC704620	Other functions	2.83232	0.00846254
Mmu.2756.1.S1_at	hypothetical protein LOC705016	Other functions	1.82517	0.0168177
MmugDNA.25151.1.S1_at	hypothetical protein LOC706163	Other functions	2.14643	0.0419724
MmugDNA.42964.1.S1_at	hypothetical protein LOC707136	Other functions	1.60026	0.0285423
MmugDNA.11855.1.S1_at	hypothetical protein LOC708645	Other functions	2.64116	0.0308846
MmugDNA.32941.1.S1_at	hypothetical protein LOC711569	Other functions	1.96893	0.0220479
MmugDNA.19237.1.S1_at	hypothetical protein LOC711805	Other functions	4.77102	0.00261316
MmugDNA.7117.1.S1_at	hypothetical protein LOC714792	Other functions	2.70767	0.00865169
MmugDNA.24371.1.S1_at	hypothetical protein LOC714963	Other functions	1.5416	0.0314466
MmugDNA.20697.1.S1_at	hypothetical protein LOC715159	Other functions	1.99036	0.0189917
MmugDNA.37445.1.S1_at	hypothetical protein LOC715319	Other functions	2.25513	0.0224791
MmugDNA.2684.1.S1_at	hypothetical protein LOC721007	Other functions	2.89758	0.0378277
Mmu.12603.1.S1_a_at	hypothetical protein LOC721956	Other functions	2.58689	0.0263072
Mmu.12603.1.S1_at	hypothetical protein LOC721956	Other functions	1.79505	0.0354865
MmugDNA.14913.1.S1_at	hypothetical protein LOC721956	Other functions	2.35575	0.0152861
MmugDNA.18170.1.S1_at	hypothetical protein LOC90499	Other functions	1.6599	0.0273185
MmugDNA.15717.1.S1_at	immunoglobulin superfamily, DCC subclass, member 3	Other functions	2.97926	0.044513
MmuSTS.709.1.S1_s_at	keratin associated protein 15-1	Other functions	2.44323	0.034116
MmugDNA.11901.1.S1_at	Lix1 homolog (mouse)-like	Other functions	2.53928	0.0245819
MmugDNA.1755.1.S1_at	LOC57821	Other functions	1.56652	0.00318901
Mmu.6936.1.S1_at	lymphoid-restricted membrane protein	Other functions	1.83636	0.0227132
MmugDNA.35776.1.S1_at	melanoma antigen family F, 1	Other functions	2.05173	0.017823
MmugDNA.38237.1.S1_at	melanoma antigen; hypothetical LOC100130131; hypothetical LOC100129030; hypothetical LOC100132329; hypothetical LOC100131965	Other functions	1.68711	0.0387256
MmugDNA.31973.1.S1_at	NMDA receptor regulated 2	Other functions	2.38093	0.0283384
MmugDNA.17993.1.S1_at	similar to amyotrophic lateral sclerosis 2 (juvenile) chromosome region, candidate 13	Other functions	1.79048	0.019407
MmugDNA.36629.1.S1_s_at	similar to ankyrin repeat domain 20 family, member A2	Other functions	3.04392	0.031503
MmugDNA.20528.1.S1_at	similar to Brain protein I3 (pRGR2)	Other functions	1.56075	0.0430873
MmugDNA.7134.1.S1_at	similar to CG14299-PA, isoform A	Other functions	1.52426	0.00990774
MmugDNA.32970.1.S1_at	similar to CG4525-PA	Other functions	3.54018	0.0198683
MmugDNA.10054.1.S1_at	similar to CG5645-PA	Other functions	1.88595	0.0392301
MmugDNA.29248.1.S1_s_at	similar to ESO3 protein	Other functions	1.76006	0.0441748
Mmu.13628.1.S1_s_at	similar to FGFR1 oncogene partner 2	Other functions	1.83127	0.028121
MmugDNA.19247.1.S1_at	similar to Ig kappa chain V-II region 17S29.1	Other functions	1.92211	0.0193123
MmugDNA.32388.1.S1_at	similar to K11G12.6	Other functions	1.57615	0.0423497
MmugDNA.2440.1.S1_at	similar to keratinocyte associated protein 2	Other functions	2.5964	0.0107131
MmugDNA.11541.1.S1_at	similar to KIAA1641; similar to ankyrin repeat domain 26; ankyrin repeat domain 36B	Other functions	2.00689	0.00224799
MmunewRS.924.1.S1_at	similar to leucine rich repeat neuronal 6D	Other functions	3.04667	0.0173615
MmugDNA.948.1.S1_at	similar to lipophilin B precursor	Other functions	6.15732	0.00404741
MmuSTS.1591.1.S1_at	similar to Nucleoplasmin-3	Other functions	2.03189	0.0280704
MmugDNA.43404.1.S1_at	similar to p53-induced protein	Other functions	1.82899	0.00825807
MmugDNA.31147.1.S1_at	similar to PDZK1 interacting protein 1	Other functions	2.28212	0.0258437
MmugDNA.16733.1.S1_at	similar to Phakinin (Beaded filament structural protein 2) (Lens fiber cell beaded filament protein CP 49) (CP49) (49 kDa cytoskeletal protein) (CP 47) (CP47) (Lens intermediate filament-like light) (LIFL-L)	Other functions	3.25804	0.0244987
MmugDNA.25877.1.S1_at	similar to prematurely terminated mRNA decay factor-like	Other functions	2.81248	0.00594347
MmugDNA.3160.1.S1_s_at	similar to Protein C6orf115	Other functions	1.74092	0.0365652
MmugDNA.25259.1.S1_s_at	similar to Protein C6orf64	Other functions	3.11444	0.00345569
MmugDNA.28601.1.S1_at	similar to Protein GPR137B (Transmembrane 7 superfamily member 1)	Other functions	1.67739	0.0210378
MmugDNA.16564.1.S1_at	similar to proteolipid protein	Other functions	1.77209	0.0389482
MmugDNA.41156.1.S1_at	similar to Putative protein C21orf62 homolog	Other functions	3.62274	0.0422831
MmugDNA.38327.1.S1_at	similar to RGD, leucine-rich repeat, tropomodulin and proline-rich containing protein	Other functions	2.15189	0.0411169
MmugDNA.8747.1.S1_at	similar to RIKEN cDNA 4832428D23	Other functions	3.40966	0.00809704
MmugDNA.38114.1.S1_at	similar to RIKEN cDNA 4933434I20	Other functions	1.71672	0.0250625
MmugDNA.37200.1.S1_at	similar to sushi domain containing 3	Other functions	3.32197	0.0453486
MmugDNA.37558.1.S1_at	similar to T03G11.3	Other functions	1.69277	0.0357848
MmuSTS.4001.1.S1_at	similar to transglutaminase 3 precursor	Other functions	1.78198	0.036042
MmugDNA.37620.1.S1_at	similar to transmembrane protein 132E	Other functions	1.74979	0.0317242
MmugDNA.32047.1.S1_at	similar to transmembrane protein 64	Other functions	1.53048	0.021943
MmugDNA.20619.1.S1_x_at	similar to tripartite motif protein TRIM14 isoform alpha	Other functions	1.76041	0.0300364
MmugDNA.36721.1.S1_at	similar to tripartite motif-containing 25	Other functions	1.54836	0.0407239
MmugDNA.9431.1.S1_at	similar to USH3A protein isoform a	Other functions	1.72842	0.00572874
MmugDNA.2066.1.S1_at	similar to Vitelline membrane outer layer protein 1 homolog precursor	Other functions	1.97678	0.0142378
MmugDNA.22615.1.S1_s_at	SP140 nuclear body protein-like	Other functions	1.79337	0.0316669
MmugDNA.25264.1.S1_at	synaptosomal-associated protein, 91kDa homolog	Other functions	2.12325	0.00695008
MmugDNA.10274.1.S1_at	TGIF-like protein on the X	Other functions	1.81063	0.0138749
MmugDNA.157.1.S1_at	torsin family 1, member A (torsin A)	Other functions	4.0048	0.0318619
MmugDNA.34746.1.S1_at	transmembrane protein 120B	Other functions	2.56106	0.000793157
MmugDNA.41878.1.S1_at	Zic family member 4	Other functions	2.64837	0.0132418
MmugDNA.31292.1.S1_at	dishevelled associated activator of morphogenesis 1	Reg of Actin cytoskeleton	3.34191	0.0452033
MmugDNA.38957.1.S1_at	protein kinase, cGMP-dependent, type I	Reg of Actin cytoskeleton	2.10786	0.0272103
Mmu.15738.1.S1_at	Rho GTPase activating protein 15	Reg of Actin cytoskeleton	1.8452	0.0382738
MmugDNA.42684.1.S1_at	similar to desmin	Reg of Actin cytoskeleton	3.0579	0.0199385
MmugDNA.22771.1.S1_s_at	similar to echinoderm microtubule associated protein like 3	Reg of Actin cytoskeleton	2.18454	0.045599
MmugDNA.29500.1.S1_at	similar to formin-like 1	Reg of Actin cytoskeleton	1.72643	0.0357762
MmugDNA.27976.1.S1_at	similar to lung type-I cell membrane-associated glycoprotein isoform a	Reg of Actin cytoskeleton	1.9173	0.0203873
MmugDNA.31916.1.S1_at	similar to Na(+)/H(+) exchange regulatory cofactor NHE-RF2 (NHERF-2) (Tyrosine kinase activator protein 1) (TKA-1) (SRY-interacting protein 1) (SIP-1) (Solute carrier family 9 isoform A3 regulatory factor 2) (NHE3 kinase A regulatory protein E3KARP...	Reg of Actin cytoskeleton	1.5999	0.0283956
MmugDNA.19653.1.S1_at	synuclein, gamma (breast cancer-specific protein 1)	Reg of Actin cytoskeleton	2.25711	0.00910478
MmugDNA.24921.1.S1_at	AF4/FMR2 family, member 3	Transcription	3.59941	0.0414091
MmugDNA.27084.1.S1_at	CREB regulated transcription coactivator 1	Transcription	1.74977	0.0351908
MmugDNA.16432.1.S1_at	DEAH (Asp-Glu-Ala-His) box polypeptide 8	Transcription	1.72342	0.0276792
MmugDNA.35338.1.S1_at	DEP domain containing 1	Transcription	3.415	0.036419
MmugDNA.8436.1.S1_at	early B-cell factor 3	Transcription	1.90649	0.0338834
MmugDNA.3291.1.S1_at	enhancer of zeste homolog 2 (Drosophila)	Transcription	1.69232	0.0201548
MmugDNA.4273.1.S1_at	ets homologous factor	Transcription	2.01825	0.0207889
MmugDNA.43621.1.S1_at	Friend leukemia virus integration 1	Transcription	1.66747	0.047711
MmugDNA.18658.1.S1_at	hairless	Transcription	1.70231	0.0456831
MmugDNA.13061.1.S1_at	hairy and enhancer of split 4 (Drosophila)	Transcription	3.7327	0.0400439
MmugDNA.20499.1.S1_at	heat shock transcription factor 1	Transcription	1.87572	0.00160492
MmugDNA.14871.1.S1_at	heterogeneous nuclear ribonucleoprotein D (AU-rich element RNA binding protein 1, 37kDa)	Transcription	1.74086	0.0378009
MmugDNA.41993.1.S1_at	Kruppel-like factor 12	Transcription	4.37652	0.0380881
MmugDNA.756.1.S1_at	Kruppel-like factor 12	Transcription	4.18428	0.0402192
MmugDNA.43112.1.S1_at	NK2 homeobox 2	Transcription	1.62044	0.00604498
MmugDNA.32082.1.S1_at	nuclear receptor co-repressor 2	Transcription	2.43416	0.00740794
MmugDNA.12551.1.S1_s_at	oligodendrocyte transcription factor 1	Transcription	1.82594	0.033435
MmugDNA.3058.1.S1_at	POU class 3 homeobox 1	Transcription	3.68904	0.0183163
MmugDNA.37926.1.S1_at	protein inhibitor of activated STAT, 3	Transcription	3.10608	0.0226732
MmugDNA.38419.1.S1_at	retinoic acid induced 1	Transcription	2.01118	0.0498606
MmugDNA.31942.1.S1_at	ring finger protein, LIM domain interacting; similar to ring finger protein (C3H2C3 type) 6	Transcription	2.12416	0.0379151
MmuSTS.1298.1.S1_at	RNA binding motif protein 20	Transcription	2.35878	0.0452424
MmugDNA.1895.1.S1_at	RNA guanylyltransferase and 5'-phosphatase	Transcription	2.24012	0.0365311
MmugDNA.17953.1.S1_at	runt-related transcription factor 1	Transcription	3.81878	0.0416313
MmugDNA.9106.1.S1_at	similar to acheron isoform 1	Transcription	1.59323	0.0399062
MmugDNA.12550.1.S1_at	similar to DNA-directed RNA polymerase II 7.6 kDa polypeptide (RPB10) (RPB7.6) (RPABC5)	Transcription	1.87144	0.0466364
MmugDNA.30302.1.S1_at	similar to hairy and enhancer of split 7	Transcription	2.34202	0.0456221
MmugDNA.11990.1.S1_at	similar to myelin gene expression factor 2	Transcription	2.41492	0.0323571
MmugDNA.35408.1.S1_at	similar to nuclear protein in testis	Transcription	2.17756	0.0303491
MmugDNA.24570.1.S1_at	similar to Nuclear transcription factor Y subunit alpha (Nuclear transcription factor Y subunit A) (NF-YA) (CAAT-box DNA-binding protein subunit A)	Transcription	1.68091	0.0117696
MmuSTS.1049.1.S1_at	similar to paired box gene 7	Transcription	2.42396	0.0406083
MmugDNA.1646.1.S1_at	similar to transcription factor-like nuclear regulator	Transcription	2.41874	0.0125645
MmugDNA.23128.1.S1_s_at	similar to TSC22 domain family 4	Transcription	1.7145	0.0342842
MmugDNA.7226.1.S1_at	similar to zinc finger protein 416	Transcription	1.68556	0.0239297
MmugDNA.385.1.S1_at	Sp4 transcription factor	Transcription	2.15067	0.0460842
MmugDNA.31005.1.S1_at	tripartite motif-containing 14	Transcription	2.0333	0.00811738
MmugDNA.11902.1.S1_at	ubiquitin specific peptidase 22	Transcription	4.45628	0.0035781
MmuSTS.3220.1.S1_at	v-myb myeloblastosis viral oncogene homolog (avian)-like 1	Transcription	1.5792	0.0462383
MmugDNA.39062.1.S1_at	zinc finger E-box binding homeobox 1	Transcription	2.07231	0.0367166
MmugDNA.7224.1.S1_at	zinc finger homeobox 3; hypothetical LOC100132068	Transcription	1.67077	0.025336
MmugDNA.40335.1.S1_at	zinc finger protein 286A	Transcription	2.86767	0.0153572
MmugDNA.40494.1.S1_x_at	zinc finger protein 445	Transcription	1.65234	0.0197844
MmugDNA.21623.1.S1_at	zinc finger protein 544	Transcription	1.94193	0.0158328
MmugDNA.15787.1.S1_at	zinc finger protein 710	Transcription	2.10683	0.0106989
MmugDNA.27926.1.S1_at	zinc finger, MYND-type containing 19	Transcription	2.40983	0.0370244
MmugDNA.6427.1.S1_at	brix domain containing 5	Translation	2.30562	0.0293562
MmugDNA.20427.1.S1_x_at	eukaryotic translation initiation factor 2, subunit 2 beta, 38kDa	Translation	1.63435	0.00608219
MmugDNA.20168.1.S1_at	mitochondrial ribosomal protein S30	Translation	2.34543	0.00709269
MmugDNA.28840.1.S1_s_at	similar to eukaryotic translation initiation factor 3, subunit 12	Translation	2.49049	0.0396672
MmugDNA.26716.1.S1_s_at	similar to mitochondrial translational release factor 1-like	Translation	1.60842	0.0426685
MmuSTS.3037.1.S1_at	similar to ribosomal protein L7-like 1	Translation	1.65043	0.00627101
MmugDNA.41455.1.S1_at	similar to trinucleotide repeat containing 6C	Translation	2.49457	0.0294179
MmugDNA.31519.1.S1_at	adaptor-related protein complex 3, beta 1 subunit	Transport	2.11124	0.0256047
MmugDNA.25858.1.S1_at	cholinergic receptor, nicotinic, alpha 10	Transport	9.32283	0.0331421
MmugDNA.32537.1.S1_at	clathrin interactor 1	Transport	2.57702	0.00764606
MmugDNA.5292.1.S1_at	coatomer protein complex, subunit beta 1	Transport	2.28859	0.0493916
MmugDNA.230.1.S1_at	cyclin M3	Transport	2.65842	0.0277381
MmugDNA.34508.1.S1_at	huntingtin interacting protein 1	Transport	1.60599	0.0379609
MmugDNA.12676.1.S1_at	hypothetical protein LOC100131098; calcium channel, voltage-dependent, L type, alpha 1C subunit	Transport	2.04116	0.00548417
MmugDNA.12386.1.S1_at	importin 4	Transport	1.6482	0.0278511
MmugDNA.4143.1.S1_at	interleukin 1 receptor accessory protein-like 1	Transport	1.85197	0.038783
MmugDNA.28449.1.S1_at	junctophilin 2	Transport	3.36943	0.0198041
MmugDNA.39904.1.S1_at	mitochondria-associated protein involved in granulocyte-macrophage colony-stimulating factor signal transduction	Transport	1.76666	0.0303412
MmugDNA.41075.1.S1_at	nucleoporin 214kDa	Transport	1.63224	0.0368944
MmuSTS.2785.1.S1_at	potassium inwardly-rectifying channel, subfamily J, member 11	Transport	4.21008	0.0125027
MmugDNA.21910.1.S1_at	protein kinase C and casein kinase substrate in neurons 2	Transport	3.31837	0.0430923
MmugDNA.3389.1.S1_at	RAB8B, member RAS oncogene family	Transport	2.06519	0.015535
MmugDNA.17621.1.S1_at	regulating synaptic membrane exocytosis 3	Transport	3.13536	0.0438497
MmugDNA.42098.1.S1_at	similar to AP-1 complex subunit sigma-2 (Adapter-related protein complex 1 sigma-1B subunit) (Sigma-adaptin 1B) (Adaptor protein complex AP-1 sigma-1B subunit) (Golgi adaptor HA1/AP1 adaptin sigma-1B subunit) (Clathrin assembly protein complex 1 si...	Transport	1.96246	0.0260267
MmugDNA.38084.1.S1_at	similar to Ca2+-dependent secretion activator isoform 3	Transport	1.67083	0.0237388
MmugDNA.4206.1.S1_at	similar to calcium-activated potassium channel beta 4 subunit	Transport	1.65591	0.000583312
MmugDNA.26020.1.S1_at	similar to cholinergic receptor, nicotinic, alpha polypeptide 3	Transport	2.97252	0.0096489
MmugDNA.18568.1.S1_s_at	similar to coiled-coil domain containing 64	Transport	1.68497	0.0459447
MmugDNA.6023.1.S1_at	similar to Folate transporter 1 (Solute carrier family 19 member 1) (Placental folate transporter) (FOLT) (Reduced folate carrier protein) (RFC) (Intestinal folate carrier) (IFC-1)	Transport	3.53571	0.0362238
MmugDNA.39578.1.S1_at	similar to golgi phosphoprotein 4	Transport	1.74629	0.0248442
MmugDNA.22284.1.S1_at	similar to junctophilin 3	Transport	1.68758	0.022652
MmuSTS.281.1.S1_s_at	similar to mannose receptor, C type 2	Transport	1.80344	0.0137294
MmugDNA.38270.1.S1_at	similar to Na+/K+ -ATPase alpha 3 subunit	Transport	1.60126	0.0456744
MmugDNA.37073.1.S1_at	similar to nucleoporin 188kDa	Transport	3.66564	0.0262539
MmuSTS.1387.1.S1_at	similar to potassium voltage-gated channel, subfamily H, member 5 isoform 1	Transport	2.45647	0.0433069
MmugDNA.186.1.S1_at	similar to RING finger protein 24	Transport	1.89416	0.0235827
MmugDNA.5170.1.S1_at	similar to SEC14-like 3	Transport	2.89329	0.00271725
MmugDNA.31760.1.S1_at	solute carrier family 11 (proton-coupled divalent metal ion transporters), member 1	Transport	1.91051	0.0259983
MmugDNA.29734.1.S1_at	solute carrier family 24 (sodium/potassium/calcium exchanger), member 1	Transport	1.60685	0.0195149
MmugDNA.12041.1.S1_at	solute carrier family 38, member 4	Transport	1.52949	0.0342706
MmugDNA.40485.1.S1_x_at	solute carrier family 7 (cationic amino acid transporter, y+ system), member 3 pseudogene	Transport	2.92301	0.0301628
MmugDNA.21755.1.S1_at	tetratricopeptide repeat domain 7A	Transport	1.76365	0.0396131
MmugDNA.39911.1.S1_at	transient receptor potential cation channel, subfamily M, member 1	Transport	2.21411	0.0480377
MmugDNA.36180.1.S1_at	translocase of outer mitochondrial membrane 20 homolog (yeast)	Transport	1.55336	0.0150762
MmuSTS.2421.1.S1_at	transporter 2, ATP-binding cassette, sub-family B	Transport	2.48476	0.0238941

## Sheet: 90 v 0_Down_90_d PI
Affymetrix ID	Gene Annotation	Functional Category	P Valuie	Fold Difference
MmugDNA.15487.1.S1_at	baculoviral IAP repeat-containing 6	Apoptosis	6.01289	0.023245
MmuSTS.1377.1.S1_at	BCL2-like 14 (apoptosis facilitator)	Apoptosis	1.79615	0.0383836
MmugDNA.30263.1.S1_at	BCL2-like 15	Apoptosis	2.50693	0.0448813
MmugDNA.21423.1.S1_at	BH3 interacting domain death agonist	Apoptosis	2.41404	0.0221996
MmuSTS.664.1.S1_at	caspase 7, apoptosis-related cysteine peptidase	Apoptosis	1.72606	0.0309642
MmugDNA.43322.1.S1_at	DNA-damage regulated autophagy modulator 2	Apoptosis	1.75305	0.0143493
MmugDNA.26172.1.S1_at	estrogen receptor binding site associated, antigen, 9	Apoptosis	1.53738	0.0210133
MmugDNA.23565.1.S1_at	GLI pathogenesis-related 1	Apoptosis	2.58109	0.0216272
MmugDNA.18166.1.S1_at	homeodomain interacting protein kinase 2	Apoptosis	1.96246	0.0143182
Mmu.16391.1.S1_at	optic atrophy 1 (autosomal dominant)	Apoptosis	1.73043	0.0232762
MmugDNA.2540.1.S1_at	salvador homolog 1 (Drosophila)	Apoptosis	3.76928	0.0103945
MmugDNA.29111.1.S1_at	similar to apoptosis-associated tyrosine kinase	Apoptosis	1.53581	0.0280578
MmugDNA.31242.1.S1_at	similar to LPS-induced TNF-alpha factor	Apoptosis	2.05914	0.0339746
MmugDNA.29271.1.S1_at	similar to Protein FAM3B precursor (Cytokine-like protein 2-21)	Apoptosis	1.61011	0.0302981
MmuSTS.3453.1.S1_at	similar to PYD and CARD domain containing isoform b	Apoptosis	1.55954	0.0285051
MmugDNA.11043.1.S1_at	similar to serine/threonine protein kinase MASK	Apoptosis	3.34597	0.0289378
MmugDNA.25157.1.S1_at	similar to sphingosine-1-phosphate lyase 1	Apoptosis	2.42867	0.0118574
MmugDNA.25157.1.S1_s_at	similar to sphingosine-1-phosphate lyase 1	Apoptosis	1.67767	0.0343362
MmugDNA.25159.1.S1_at	similar to sphingosine-1-phosphate lyase 1	Apoptosis	2.38764	0.0121591
MmugDNA.40257.1.S1_at	similar to sphingosine-1-phosphate lyase 1	Apoptosis	2.67585	0.0342657
MmuSTS.4677.1.S1_at	similar to TNF receptor-associated factor 4 isoform 1	Apoptosis	2.07232	0.0203967
MmugDNA.30129.1.S1_at	tumor necrosis factor (ligand) superfamily, member 10	Apoptosis	2.09789	0.00453141
MmugDNA.31296.1.S1_at	X-linked inhibitor of apoptosis	Apoptosis	1.94072	0.0427319
MmugDNA.15863.1.S1_at	abhydrolase domain containing 2	Cell adhesion/migration	1.90889	0.021705
MmugDNA.25.1.S1_at	abhydrolase domain containing 2	Cell adhesion/migration	1.92164	0.0371547
MmugDNA.14310.1.S1_at	activated leukocyte cell adhesion molecule	Cell adhesion/migration	2.16978	0.0299278
MmugDNA.14995.1.S1_at	cadherin 5, type 2	Cell adhesion/migration	2.72667	0.0260909
MmugDNA.22918.1.S1_at	cadherin related 23	Cell adhesion/migration	2.99462	0.0424381
MmugDNA.35477.1.S1_at	catenin (cadherin-associated protein), alpha 1, 102kDa	Cell adhesion/migration	2.12795	0.0239524
MmugDNA.43366.1.S1_at	catenin (cadherin-associated protein), alpha 1, 102kDa	Cell adhesion/migration	2.02444	0.0481036
MmugDNA.1158.1.S1_at	CD36 molecule (thrombospondin receptor)	Cell adhesion/migration	2.97909	0.0485609
MmuSTS.1496.1.S1_at	chromosome 22 open reading frame 28 ortholog	Cell adhesion/migration	2.00891	0.0136002
MmugDNA.42751.1.S1_at	CKLF-like MARVEL transmembrane domain containing 4	Cell adhesion/migration	3.44678	0.0191605
MmugDNA.39465.1.S1_at	claudin 22	Cell adhesion/migration	3.65488	0.0329591
MmugDNA.30835.1.S1_at	contactin 1	Cell adhesion/migration	4.11692	0.00244404
MmugDNA.38676.1.S1_at	desmoglein 2	Cell adhesion/migration	2.80883	0.0394254
MmuSTS.4068.1.S1_at	dipeptidyl-peptidase 4	Cell adhesion/migration	2.51506	0.0499048
MmugDNA.26359.1.S1_at	FAT tumor suppressor homolog 3 (Drosophila)	Cell adhesion/migration	3.02195	0.0121242
MmugDNA.35115.1.S1_at	heparan sulfate proteoglycan 2	Cell adhesion/migration	2.06096	0.041876
MmunewRS.293.1.S1_at	integrin, alpha 1	Cell adhesion/migration	2.37543	0.0446488
MmugDNA.21070.1.S1_at	integrin, alpha 3 (antigen CD49C, alpha 3 subunit of VLA-3 receptor)	Cell adhesion/migration	3.00481	0.0207617
Mmu.4039.1.S1_at	integrin, alpha 6	Cell adhesion/migration	3.24774	0.0343446
MmugDNA.9867.1.S1_at	integrin, alpha 6	Cell adhesion/migration	2.6583	0.00803944
MmugDNA.19061.1.S1_at	kinesin family member 26B	Cell adhesion/migration	4.02913	0.0135437
MmugDNA.38105.1.S1_at	kinesin family member 9	Cell adhesion/migration	3.31774	0.0252993
MmuSTS.2815.1.S1_at	laminin, beta 4	Cell adhesion/migration	2.21313	0.00637594
MmugDNA.19311.1.S1_at	laminin, gamma 1 (formerly LAMB2)	Cell adhesion/migration	2.17357	0.00946962
MmuSTS.375.1.S1_at	laminin, gamma 2	Cell adhesion/migration	2.43899	0.0400482
MmugDNA.5368.1.S1_at	membrane protein, palmitoylated 7 (MAGUK p55 subfamily member 7)	Cell adhesion/migration	1.97754	0.0127436
MmugDNA.42515.1.S1_at	neural cell adhesion molecule 1	Cell adhesion/migration	3.96177	0.0386001
MmunewRS.875.1.S1_at	neuroligin 4	Cell adhesion/migration	2.39984	0.0102521
MmugDNA.14922.1.S1_at	par-3 partitioning defective 3 homolog (C. elegans)	Cell adhesion/migration	2.40183	0.0462782
MmugDNA.31817.1.S1_at	par-3 partitioning defective 3 homolog B (C. elegans)	Cell adhesion/migration	2.1585	0.0409299
MmugDNA.37165.1.S1_at	par-3 partitioning defective 3 homolog B (C. elegans)	Cell adhesion/migration	6.89926	0.0130473
MmugDNA.29718.1.S1_at	par-6 partitioning defective 6 homolog gamma (C. elegans)	Cell adhesion/migration	4.2538	0.012138
MmugDNA.33242.1.S1_at	podocalyxin-like	Cell adhesion/migration	1.92364	0.016538
MmugDNA.14462.1.S1_at	protein tyrosine phosphatase, receptor type, D	Cell adhesion/migration	3.05677	0.00485383
MmugDNA.23564.1.S1_at	protein tyrosine phosphatase, receptor type, D	Cell adhesion/migration	2.30502	0.0066327
MmugDNA.23564.1.S1_s_at	protein tyrosine phosphatase, receptor type, D	Cell adhesion/migration	2.68665	0.0339574
MmugDNA.15005.1.S1_at	protein-L-isoaspartate (D-aspartate) O-methyltransferase	Cell adhesion/migration	1.9459	0.00409772
MmugDNA.6448.1.S1_at	protocadherin 15	Cell adhesion/migration	3.42478	0.0284948
MmugDNA.29134.1.S1_at	retinol dehydrogenase 10 (all-trans)	Cell adhesion/migration	2.28458	0.00729504
Mmu.10780.1.S1_at	serpin peptidase inhibitor, clade A (alpha-1 antiproteinase, antitrypsin), member 1	Cell adhesion/migration	2.46672	0.00420485
MmuSTS.2682.1.S1_at	serpin peptidase inhibitor, clade A (alpha-1 antiproteinase, antitrypsin), member 1	Cell adhesion/migration	2.45569	0.0463161
MmugDNA.1538.1.S1_at	similar to alkB, alkylation repair homolog 2	Cell adhesion/migration	1.88808	0.0276103
MmugDNA.23619.1.S1_at	similar to C28H8.3	Cell adhesion/migration	1.58144	0.00845503
MmugDNA.14976.1.S1_at	similar to cadherin 11, type 2 preproprotein	Cell adhesion/migration	3.46243	0.0340659
MmuSTS.1883.1.S1_at	similar to carboxypeptidase D precursor	Cell adhesion/migration	1.80459	0.0165547
MmugDNA.3345.1.S1_at	similar to DEP domain containing 1	Cell adhesion/migration	2.24656	0.0483598
MmugDNA.18296.1.S1_at	similar to G protein-coupled receptor 89	Cell adhesion/migration	2.46332	0.00020215
MmuSTS.253.1.S1_at	similar to jumonji, AT rich interactive domain 2 protein	Cell adhesion/migration	1.59025	0.0498272
MmugDNA.24716.1.S1_at	similar to kidney and liver proline oxidase 1	Cell adhesion/migration	3.18144	0.0207408
MmugDNA.26405.1.S1_at	similar to Kruppel-like factor 6	Cell adhesion/migration	1.90613	0.0314631
MmugDNA.839.1.S1_at	similar to Kruppel-like factor 6	Cell adhesion/migration	1.98469	0.0472955
MmuSTS.3692.1.S1_at	similar to Kruppel-like factor 6	Cell adhesion/migration	2.3414	0.0466655
MmuSTS.3123.1.S1_at	similar to melanoma antigen family B, 2	Cell adhesion/migration	1.55311	0.00167253
MmugDNA.15818.1.S1_at	similar to Neuronal acetylcholine receptor protein, beta-4 subunit precursor	Cell adhesion/migration	2.48993	0.0162682
MmuSTS.422.1.S1_at	similar to P2X purinoceptor 4 (ATP receptor) (P2X4) (Purinergic receptor)	Cell adhesion/migration	1.74701	0.0302223
MmuSTS.2014.1.S1_at	similar to protocadherin gamma subfamily A, 6 isoform 2 precursor	Cell adhesion/migration	2.47324	0.0162436
MmugDNA.28489.1.S1_at	similar to protocadherin gamma subfamily B, 8	Cell adhesion/migration	1.64911	0.00694445
MmugDNA.25180.1.S1_at	similar to ret proto-oncogene isoform a	Cell adhesion/migration	4.59967	0.0101742
MmugDNA.23138.1.S1_at	similar to transmembrane protein 49	Cell adhesion/migration	2.55139	0.0293695
MmuSTS.260.1.S1_at	spondin 1, extracellular matrix protein	Cell adhesion/migration	1.55133	0.0426679
MmugDNA.27367.1.S1_x_at	syndecan 1	Cell adhesion/migration	2.40796	0.0200868
MmugDNA.10140.1.S1_at	testis derived transcript (3 LIM domains)	Cell adhesion/migration	1.62195	0.0302508
Mmu.10014.1.S1_at	similar to zinc finger protein 403	Cell division/differentiation	1.8216	0.0154955
MmugDNA.10712.1.S1_at	amphiregulin B	Cell division/differentiation	2.90472	0.0477918
MmugDNA.28060.1.S1_s_at	ArfGAP with SH3 domain, ankyrin repeat and PH domain 3	Cell division/differentiation	3.29521	0.00679295
MmugDNA.30276.1.S1_s_at	calmodulin 3 (phosphorylase kinase, delta); calmodulin 2 (phosphorylase kinase, delta); calmodulin 1 (phosphorylase kinase, delta)	Cell division/differentiation	1.89267	0.0259634
MmunewRS.969.1.S1_at	chondroitin sulfate proteoglycan 5 (neuroglycan C)	Cell division/differentiation	1.61035	0.0385247
MmugDNA.6067.1.S1_at	chromosome 14 open reading frame 106	Cell division/differentiation	2.74146	0.00649804
MmugDNA.39863.1.S1_at	chromosome 18 open reading frame 24	Cell division/differentiation	1.74323	0.0419671
MmuSTS.1874.1.S1_at	ciliary neurotrophic factor	Cell division/differentiation	3.55274	0.0279451
MmugDNA.662.1.S1_at	ciliary neurotrophic factor receptor	Cell division/differentiation	2.99708	0.0325919
MmuSTS.3766.1.S1_at	cyclin I	Cell division/differentiation	2.2213	0.0242771
MmugDNA.5326.1.S1_at	cyclin-dependent kinase 3	Cell division/differentiation	3.03344	0.0497036
MmugDNA.1295.1.S1_at	dishevelled, dsh homolog 1 (Drosophila); dishevelled, dsh homolog 1 (Drosophila)-like 1	Cell division/differentiation	1.91897	0.0380639
MmuSTS.2575.1.S1_at	DnaJ subfamily A member 2	Cell division/differentiation	1.87667	0.0180928
MmugDNA.30105.1.S1_at	epidermal growth factor receptor (erythroblastic leukemia viral (v-erb-b) oncogene homolog, avian)	Cell division/differentiation	3.84167	0.0251496
MmugDNA.21974.1.S1_at	keratin 3	Cell division/differentiation	3.69936	0.0401161
MmugDNA.17184.1.S1_at	matrix Gla protein	Cell division/differentiation	3.68558	0.049079
MmugDNA.1565.1.S1_at	metallothionein-like 5, testis-specific (tesmin)	Cell division/differentiation	2.31332	0.00414279
MmugDNA.39381.1.S1_at	microcephalin 1	Cell division/differentiation	2.33966	0.00545589
MmugDNA.14569.1.S1_at	MYCBP associated protein	Cell division/differentiation	4.27692	0.0091983
MmugDNA.34451.1.S1_at	nephroblastoma overexpressed gene	Cell division/differentiation	2.94417	0.0396745
MmugDNA.17344.1.S1_at	neurotrophin 3	Cell division/differentiation	3.38394	0.0479905
Mmu.16078.1.S1_at	pericentriolar material 1	Cell division/differentiation	3.57744	0.0405125
MmugDNA.11955.1.S1_at	pericentriolar material 1	Cell division/differentiation	3.48297	0.0268539
MmugDNA.1867.1.S1_at	platelet-derived growth factor alpha polypeptide	Cell division/differentiation	6.37382	0.0275025
MmuSTS.3617.1.S1_at	platelet-derived growth factor alpha polypeptide	Cell division/differentiation	1.93359	0.040244
MmugDNA.34596.1.S1_at	prolactin-induced protein	Cell division/differentiation	2.07029	0.0433288
MmugDNA.36134.1.S1_at	Ras and Rab interactor 2	Cell division/differentiation	2.22592	0.0219769
MmugDNA.38141.1.S1_at	renalase, FAD-dependent amine oxidase	Cell division/differentiation	3.10732	0.0417305
MmugDNA.31383.1.S1_at	sestrin 3	Cell division/differentiation	2.64975	0.0350868
MmugDNA.33427.1.S1_at	sestrin 3	Cell division/differentiation	1.54261	0.0100248
MmugDNA.4035.1.S1_at	similar to apolipoprotein L2	Cell division/differentiation	2.37726	9.18889e-06
MmugDNA.30598.1.S1_at	similar to CCAAT/enhancer binding protein zeta	Cell division/differentiation	1.74673	0.00742
MmuSTS.1840.1.S1_at	similar to chloride ion pump-associated 55 kDa protein	Cell division/differentiation	1.89307	0.0100785
Mmu.1943.1.S1_at	similar to developmental pluripotency associated 4	Cell division/differentiation	1.71378	0.0102721
Mmu.7878.1.S1_at	similar to DIP13 beta	Cell division/differentiation	2.65069	0.0472008
MmugDNA.14671.1.S1_at	similar to dynein 2 light intermediate chain isoform 1	Cell division/differentiation	2.21428	0.0141691
MmugDNA.29353.1.S1_at	similar to Feline leukemia virus subgroup C receptor-related protein 2 (Calcium-chelate transporter) (CCT)	Cell division/differentiation	2.47937	0.0462945
MmuSTS.2725.1.S1_at	similar to FGF receptor activating protein 1	Cell division/differentiation	2.28565	0.0497006
MmuSTS.864.1.S1_at	similar to galectin 8 isoform a	Cell division/differentiation	2.04719	0.00722944
MmugDNA.17669.1.S1_s_at	similar to Ig heavy chain V-III region VH26 precursor	Cell division/differentiation	2.75528	0.0223375
Mmu.7842.1.S1_at	similar to immunoglobulin superfamily, member 8	Cell division/differentiation	3.11863	0.0264983
MmugDNA.34083.1.S1_at	similar to mucin 13, epithelial transmembrane	Cell division/differentiation	7.27656	0.0343447
MmugDNA.12371.1.S1_at	similar to nicotinamide nucleotide adenylyltransferase 1	Cell division/differentiation	1.60391	0.0480056
MmugDNA.12997.1.S1_at	similar to Pleiotrophin precursor (PTN) (Heparin-binding growth-associated molecule) (HB-GAM) (Heparin-binding growth factor 8) (HBGF-8) (Osteoblast-specific factor 1) (OSF-1) (Heparin-binding neurite outgrowth-promoting factor 1) (HBNF-1) (Heparin...	Cell division/differentiation	2.07035	0.0301483
MmugDNA.41250.1.S1_at	similar to progestin and adipoQ receptor family member VIII	Cell division/differentiation	1.80232	0.0487779
MmuSTS.2316.1.S1_at	similar to prohibitin	Cell division/differentiation	1.79243	0.00329299
MmugDNA.15279.1.S1_at	similar to Protein FAM96B	Cell division/differentiation	2.04143	0.0318729
MmugDNA.23509.1.S1_at	similar to protein phosphatase 1A isoform 1	Cell division/differentiation	1.82333	0.0149299
MmugDNA.11739.1.S1_s_at	similar to Protein tyrosine phosphatase type IVA protein 2 (Protein-tyrosine phosphatase 4a2) (Protein-tyrosine phosphatase of regenerating liver 2) (PRL-2)	Cell division/differentiation	1.58027	0.0079431
MmugDNA.27907.1.S1_at	similar to protocadherin LKC precursor	Cell division/differentiation	2.82335	0.0295668
MmugDNA.24353.1.S1_at	similar to retinoic acid receptor responder (tazarotene induced) 1 isoform 1	Cell division/differentiation	1.56738	0.0423698
MmuSTS.3284.1.S1_at	similar to semaphorin 6D isoform 3 precursor	Cell division/differentiation	1.97246	0.00695337
MmunewRS.409.1.S1_at	similar to SNF related kinase	Cell division/differentiation	2.4414	0.0344916
MmuSTS.2694.1.S1_at	similar to S-phase 2 protein isoform 3	Cell division/differentiation	1.74956	0.0181472
MmugDNA.3614.1.S1_at	similar to sudD suppressor of bimD6 homolog isoform 1	Cell division/differentiation	3.25305	0.0416595
MmugDNA.28716.1.S1_at	similar to suppression of tumorigenicity 7-like isoform 3	Cell division/differentiation	3.18884	0.0411627
MmugDNA.12604.1.S1_at	similar to synaptonemal complex protein 3	Cell division/differentiation	2.64371	0.0355725
MmugDNA.28743.1.S1_at	similar to TBC1 domain family, member 8	Cell division/differentiation	1.89988	0.0445894
MmugDNA.43108.1.S1_at	similar to tolloid-like 1	Cell division/differentiation	4.90852	0.0167734
MmugDNA.30734.1.S1_at	sirtuin (silent mating type information regulation 2 homolog) 3 (S. cerevisiae)	Cell division/differentiation	3.13497	0.0394643
MmugDNA.25637.1.S1_at	SKI-like oncogene	Cell division/differentiation	2.03811	0.036752
MmugDNA.21317.1.S1_at	spermatid perinuclear RNA binding protein	Cell division/differentiation	1.79386	0.0413747
MmugDNA.23461.1.S1_at	spermatid perinuclear RNA binding protein	Cell division/differentiation	1.66817	0.0307645
MmugDNA.26547.1.S1_at	spermatogenesis associated 20	Cell division/differentiation	1.72375	0.0224971
MmugDNA.25310.1.S1_at	tripartite motif-containing 16; F-box and WD repeat domain containing 10	Cell division/differentiation	3.24557	0.036848
MmugDNA.18443.1.S1_at	tubulin polymerization promoting protein	Cell division/differentiation	2.21671	0.013097
MmugDNA.15591.1.S1_at	ubiquitin specific peptidase 16	Cell division/differentiation	2.26508	0.00847033
MmugDNA.4280.1.S1_at	ubiquitin specific peptidase 9, X-linked	Cell division/differentiation	2.03388	0.0188041
Mmu.6387.1.S1_s_at	Yip1 domain family, member 3	Cell division/differentiation	2.76849	0.0139008
MmunewRS.638.1.S1_at	Yip1 domain family, member 3	Cell division/differentiation	1.61621	0.0161372
MmugDNA.42348.1.S1_at	5-azacytidine induced 2	Cell signaling	1.62854	0.0230917
MmugDNA.12937.1.S1_at	A kinase (PRKA) anchor protein 13	Cell signaling	3.68401	0.0158543
MmuSTS.4626.1.S1_at	activin A receptor, type IIA	Cell signaling	1.94833	0.0494583
MmugDNA.29989.1.S1_at	adenomatosis polyposis coli 2	Cell signaling	3.40332	0.0448313
MmugDNA.27937.1.S1_at	adenosine A3 receptor	Cell signaling	4.4751	0.0218018
MmugDNA.40537.1.S1_at	ADP-ribosylation factor guanine nucleotide-exchange factor 2	Cell signaling	1.97635	0.0475327
MmugDNA.31813.1.S1_at	adrenergic, alpha-1A-, receptor	Cell signaling	2.88017	0.00457389
MmugDNA.28498.1.S1_at	ankyrin 2, neuronal	Cell signaling	2.10575	0.0265632
MmugDNA.17507.1.S1_at	ankyrin 3, node of Ranvier (ankyrin G)	Cell signaling	2.62203	0.00798758
MmugDNA.20049.1.S1_at	ankyrin repeat and sterile alpha motif domain containing 1A	Cell signaling	1.89545	0.0370792
MmugDNA.38215.1.S1_at	ArfGAP with dual PH domains 2	Cell signaling	1.66089	0.00537414
MmugDNA.36378.1.S1_at	arginine vasopressin receptor 1B	Cell signaling	1.62847	0.0335147
MmugDNA.17251.1.S1_at	bone morphogenetic protein receptor, type II (serine/threonine kinase)	Cell signaling	1.61299	0.00056331
MmugDNA.12433.1.S1_s_at	calcium binding tyrosine-(Y)-phosphorylation regulated	Cell signaling	2.39463	0.0483505
MmugDNA.17980.1.S1_at	CDP-diacylglycerol synthase (phosphatidate cytidylyltransferase) 1	Cell signaling	2.08824	0.0240101
MmugDNA.24590.1.S1_at	chemokine (C-X-C motif) receptor 7	Cell signaling	3.53725	0.0435125
MmugDNA.33265.1.S1_at	chromosome 20 open reading frame 74	Cell signaling	3.42989	0.0366107
MmugDNA.42302.1.S1_at	dickkopf homolog 3	Cell signaling	2.53008	0.0338128
MmuSTS.4055.1.S1_at	dispatched homolog 1 (Drosophila)	Cell signaling	2.09255	0.0366015
MmunewRS.570.1.S1_at	doublecortin domain containing 1	Cell signaling	2.27356	0.0323037
MmugDNA.11433.1.S1_at	fasciculation and elongation protein zeta 2 (zygin II)	Cell signaling	2.56527	0.0174384
Mmu.12516.1.A1_at	fms-related tyrosine kinase 1	Cell signaling	2.79711	0.0318162
MmugDNA.31810.1.S1_at	frizzled-related protein	Cell signaling	3.26933	0.0317103
MmugDNA.19342.1.S1_at	G protein-coupled receptor 19	Cell signaling	1.85229	0.0104605
Mmu.11695.1.S1_at	G protein-coupled receptor 34	Cell signaling	3.5603	0.044551
MmuSTS.2494.1.S1_at	G protein-coupled receptor 97	Cell signaling	3.04822	0.021237
MmuSTS.4263.1.S1_at	glycoprotein A33 (transmembrane)	Cell signaling	2.47979	0.0243693
MmugDNA.28902.1.S1_at	GRB2-associated binding protein 1	Cell signaling	2.38958	0.0371008
MmugDNA.14064.1.S1_at	growth factor receptor-bound protein 10	Cell signaling	3.03902	0.0463857
MmugDNA.29872.1.S1_at	GTPase activating Rap/RanGAP domain-like 1	Cell signaling	1.65764	0.0241444
MmuSTS.67.1.S1_at	guanylate cyclase 2C (heat stable enterotoxin receptor)	Cell signaling	2.37024	0.0497072
MmugDNA.989.1.S1_at	HCLS1 binding protein 3	Cell signaling	1.5514	0.0486274
MmugDNA.20492.1.S1_at	immunoglobulin (CD79A) binding protein 1	Cell signaling	1.73172	0.0248105
MmugDNA.34099.1.S1_at	insulin receptor	Cell signaling	1.9456	0.0428366
MmugDNA.18189.1.S1_at	insulin-like growth factor binding protein 4	Cell signaling	1.91868	0.0165928
MmugDNA.21956.1.S1_at	interferon gamma receptor 1	Cell signaling	1.53809	0.029847
MmugDNA.531.1.S1_at	interleukin 28 receptor, alpha (interferon, lambda receptor)	Cell signaling	2.94041	0.0228585
MmugDNA.25367.1.S1_at	kalirin, RhoGEF kinase	Cell signaling	4.76768	0.0328989
MmugDNA.1030.1.S1_at	kin of IRRE like	Cell signaling	3.44789	0.0468421
MmugDNA.41818.1.S1_at	macrophage stimulating 1 receptor (c-met-related tyrosine kinase)	Cell signaling	1.59386	0.00935497
MmuSTS.4841.1.S1_at	MCH receptor 1	Cell signaling	1.56639	0.0304117
MmugDNA.29776.1.S1_at	mitogen-activated protein kinase kinase kinase 3	Cell signaling	2.19589	0.010984
MmugDNA.30674.1.S1_at	neurofibromin 1	Cell signaling	1.80108	0.00211797
Mmu.5028.1.S1_at	neuromedin B receptor	Cell signaling	1.902	0.0494321
MmugDNA.10674.1.S1_at	OTU domain containing 7B	Cell signaling	2.24089	0.0101412
MmugDNA.41314.1.S1_at	oxytocin receptor	Cell signaling	1.67704	0.00409295
MmugDNA.2614.1.S1_at	patched domain containing 1	Cell signaling	2.01888	0.0246571
MmugDNA.6660.1.S1_at	peroxisomal biogenesis factor 11 alpha	Cell signaling	2.27512	0.0363501
MmugDNA.31126.1.S1_at	phosphatase and tensin homolog; phosphatase and tensin homolog pseudogene 1	Cell signaling	3.09466	0.0380427
MmugDNA.10702.1.S1_at	phosphodiesterase 5A, cGMP-specific	Cell signaling	2.33134	0.0453075
MmugDNA.41872.1.S1_at	phosphodiesterase 5A, cGMP-specific	Cell signaling	1.81086	0.0352225
MmuSTS.1069.1.S1_at	phosphoinositide-3-kinase, regulatory subunit 3 (gamma)	Cell signaling	1.71335	0.0145635
MmugDNA.21519.1.S1_at	progesterone receptor membrane component 2	Cell signaling	1.97854	0.011064
MmugDNA.2102.1.S1_at	prolactin receptor	Cell signaling	3.72896	0.021495
MmugDNA.14734.1.S1_at	protein kinase, X-linked	Cell signaling	1.58021	0.0173946
Mmu.4542.1.A1_at	protocadherin alpha 9	Cell signaling	3.11215	0.0492165
MmugDNA.23501.1.S1_at	PTK2 protein tyrosine kinase 2	Cell signaling	2.40826	0.0284677
MmugDNA.38228.1.S1_at	PTK2 protein tyrosine kinase 2	Cell signaling	2.37048	0.0452894
MmuSTS.423.1.S1_at	purinergic receptor P2Y, G-protein coupled, 1	Cell signaling	3.05912	0.0321032
MmugDNA.9448.1.S1_at	rabphilin 3A-like (without C2 domains)	Cell signaling	2.60313	0.0214657
MmugDNA.23275.1.S1_at	raftlin, lipid raft linker 1	Cell signaling	2.86865	0.0267505
MmugDNA.29327.1.S1_at	Ras association (RalGDS/AF-6) domain family member 1	Cell signaling	1.57446	0.0219773
Mmu.6311.1.S1_at	receptor accessory protein 3	Cell signaling	2.65173	0.0388531
Mmu.14771.1.S1_at	regulator of calcineurin 1	Cell signaling	2.35106	0.0367475
MmugDNA.18332.1.S1_at	retinoschisin 1	Cell signaling	1.78487	0.0349196
MmugDNA.9946.1.S1_at	RNA binding motif, single stranded interacting protein	Cell signaling	6.29767	0.021795
MmugDNA.34343.1.S1_at	RUN and FYVE domain containing 2	Cell signaling	2.75235	0.0282167
MmugDNA.43216.1.S1_at	S100 calcium binding protein A6	Cell signaling	1.81824	0.0231578
MmugDNA.12715.1.S1_s_at	similar to acetyl-coenzyme A transporter	Cell signaling	1.88535	0.0291412
MmugDNA.32765.1.S1_at	similar to ARP3 actin-related protein 3 homolog	Cell signaling	3.32052	0.00295701
MmugDNA.33840.1.S1_at	similar to ATPase, Cu++ transporting, alpha polypeptide	Cell signaling	2.07816	0.0177228
MmugDNA.30672.1.S1_at	similar to Cadherin-related tumor suppressor homolog precursor (Protein fat homolog)	Cell signaling	2.48037	0.0429464
MmugDNA.22894.1.S1_at	similar to cellular modulator of immune recognition	Cell signaling	1.88795	0.00664985
MmugDNA.27157.1.S1_at	similar to cyclin M3 isoform 1	Cell signaling	1.84165	0.0263345
MmugDNA.40975.1.S1_at	similar to ELMO domain containing 2	Cell signaling	2.27696	0.0147638
MmugDNA.27284.1.S1_at	similar to endothelial differentiation, lysophosphatidic acid G-protein-coupled receptor, 2	Cell signaling	1.72058	0.023949
MmugDNA.21386.1.S1_at	similar to G patch domain containing 2 (predicted)	Cell signaling	1.9243	0.0320156
MmugDNA.35413.1.S1_at	similar to GRIP and coiled-coil domain-containing 2 isoform a	Cell signaling	1.79493	0.0172848
MmugDNA.19559.1.S1_at	similar to growth arrest-specific 6	Cell signaling	1.65384	0.0136822
MmugDNA.26430.1.S1_at	similar to inositol 1,3,4-triphosphate 5/6 kinase	Cell signaling	1.7351	0.00705301
MmugDNA.14929.1.S1_at	similar to insulin-like growth factor 2 mRNA binding protein 2 isoform b	Cell signaling	1.89275	0.0437101
MmugDNA.23267.1.S1_at	similar to mitochondrial translational release factor 1-like	Cell signaling	1.67899	0.0462003
MmugDNA.9292.1.S1_at	similar to MOCO sulphurase C-terminal domain containing 2	Cell signaling	1.97874	0.0452346
MmugDNA.51.1.S1_at	similar to Neudesin precursor (Neuron-derived neurotrophic factor) (Secreted protein of unknown function) (SPUF protein)	Cell signaling	5.66692	0.0187002
MmugDNA.14507.1.S1_at	similar to neuroblastoma-amplified protein	Cell signaling	2.16978	0.00263581
MmugDNA.21858.1.S1_at	similar to nuclear receptor coactivator 1 isoform 1	Cell signaling	2.46352	0.0437395
MmugDNA.27992.1.S1_at	similar to Olfactory receptor 1Q1 (Olfactory receptor TPCR106) (Olfactory receptor 9-A) (OR9-A) (OST226) (Olfactory receptor OR9-25)	Cell signaling	1.85321	0.0266558
MmunewRS.999.1.S1_at	similar to Olfactory receptor 4S2	Cell signaling	2.09561	0.0175542
MmunewRS.665.1.S1_at	similar to Olfactory receptor 4X2	Cell signaling	3.75463	0.00143847
MmuSTS.461.1.S1_s_at	similar to olfactory receptor 547	Cell signaling	1.64441	0.0354236
MmuSTS.1625.1.S1_at	similar to Olfactory receptor 5AK2	Cell signaling	2.66796	0.0497539
MmuSTS.418.1.S1_s_at	similar to Olfactory receptor 6N1	Cell signaling	2.62994	0.0350845
MmugDNA.22554.1.S1_at	similar to phospholipase C, beta 3 (phosphatidylinositol-specific)	Cell signaling	2.06254	0.0100925
Mmu.5655.1.S1_s_at	similar to progesterone receptor membrane component 1	Cell signaling	2.18277	0.0398238
MmugDNA.39137.1.S1_at	similar to Protein C6orf170	Cell signaling	4.61242	0.0344755
MmugDNA.5599.1.S1_s_at	similar to protein kinase C, gamma	Cell signaling	1.86654	0.0489798
MmuSTS.1244.1.S1_at	similar to protein kinase N2	Cell signaling	2.19276	0.038951
MmugDNA.23747.1.S1_at	similar to protein phosphatase 1 (formerly 2C)-like	Cell signaling	3.29329	0.0425283
MmugDNA.35055.1.S1_at	similar to Rab6 interacting protein 1	Cell signaling	12.0352	0.0191067
MmugDNA.40612.1.S1_at	similar to Ral GEF with PH domain and SH3 binding motif 1	Cell signaling	2.94899	0.0449346
MmunewRS.1010.1.S1_at	similar to RF(Arg-Phe)amide family 26 amino acid peptide	Cell signaling	3.28927	0.0421785
MmugDNA.35471.1.S1_at	similar to Rho GTPase activating protein 15	Cell signaling	2.78906	0.0499281
MmugDNA.10618.1.S1_at	similar to Rho GTPase activating protein 18	Cell signaling	1.68199	0.0329656
MmugDNA.35996.1.S1_at	similar to rhophilin 1	Cell signaling	3.87937	0.000950993
MmuSTS.3274.1.S1_at	similar to ribosomal protein S6 kinase, 52kDa, polypeptide 1	Cell signaling	1.53888	0.0332094
MmugDNA.15895.1.S1_at	similar to son of sevenless homolog 1	Cell signaling	2.12242	0.0433497
MmugDNA.15897.1.S1_at	similar to son of sevenless homolog 1	Cell signaling	2.00346	0.0154457
MmugDNA.35067.1.S1_at	similar to son of sevenless homolog 2	Cell signaling	1.90876	0.0104617
MmuAffx.2166.1.S1_x_at	similar to T-cell receptor alpha chain C region	Cell signaling	4.7852	0.0311431
MmugDNA.12024.1.S1_s_at	similar to T-cell receptor alpha chain V region CTL-L17 precursor	Cell signaling	1.66136	0.0273736
Mmu.12135.1.S1_at	similar to TMEM9 domain family, member B	Cell signaling	3.39713	0.0437498
MmugDNA.33026.1.S1_at	similar to transcription factor (p38 interacting protein)	Cell signaling	2.17928	0.0234103
MmugDNA.17192.1.S1_at	similar to transmembrane prostate androgen-induced protein isoform b	Cell signaling	4.41294	0.0205769
MmugDNA.31630.1.S1_at	similar to Type I inositol-1,4,5-trisphosphate 5-phosphatase (5PTase)	Cell signaling	1.94445	0.0366054
MmugDNA.5738.1.S1_at	similar to v-raf murine sarcoma viral oncogene homolog B1	Cell signaling	1.81229	0.0134277
MmugDNA.26994.1.S1_at	similar to zinc finger protein 259	Cell signaling	2.20778	0.00727605
MmugDNA.33179.1.S1_s_at	SLIT-ROBO Rho GTPase activating protein 3	Cell signaling	2.71762	0.0350021
MmugDNA.286.1.S1_s_at	soluble liver antigen/liver pancreas antigen	Cell signaling	1.85034	0.00578808
MmuSTS.4526.1.S1_at	spleen tyrosine kinase	Cell signaling	1.81653	0.0225761
MmugDNA.1134.1.S1_at	Src-like-adaptor	Cell signaling	4.96096	0.0337646
MmugDNA.3206.1.S1_at	tachykinin receptor 1	Cell signaling	3.18528	0.0258274
MmugDNA.36021.1.S1_at	TAO kinase 3	Cell signaling	1.64942	0.0328228
MmugDNA.10310.1.S1_at	TBC1 domain family, member 2B	Cell signaling	1.87564	0.00631972
MmugDNA.14738.1.S1_at	TRAF2 and NCK interacting kinase	Cell signaling	1.91798	0.0347377
MmugDNA.21509.1.S1_at	TRAF3 interacting protein 2	Cell signaling	1.96379	0.0422464
MmugDNA.37373.1.S1_at	transforming growth factor, beta receptor III	Cell signaling	3.05486	0.0344905
MmugDNA.25852.1.S1_at	transmembrane emp24 protein transport domain containing 4	Cell signaling	1.6284	0.0228127
MmugDNA.40206.1.S1_at	transmembrane emp24 protein transport domain containing 4	Cell signaling	1.78996	0.0350952
MmugDNA.40207.1.S1_s_at	transmembrane emp24 protein transport domain containing 4	Cell signaling	2.1173	0.0424096
MmuSTS.2885.1.S1_at	tumor necrosis factor (ligand) superfamily, member 18	Cell signaling	2.64795	0.04564
MmugDNA.7059.1.S1_at	type I adenylate cyclase activating polypeptide receptor	Cell signaling	1.75462	0.0101849
MmugDNA.32986.1.S1_at	USP6 N-terminal like	Cell signaling	2.59905	0.0474079
MmugDNA.2983.1.S1_at	v-erb-b2 erythroblastic leukemia viral oncogene homolog 3 (avian)	Cell signaling	4.73828	0.0358159
MmugDNA.14854.1.S1_at	v-Ki-ras2 Kirsten rat sarcoma viral oncogene homolog	Cell signaling	2.15106	0.016756
MmugDNA.29284.1.S1_at	v-ral simian leukemia viral oncogene homolog A (ras related)	Cell signaling	2.49522	0.0227915
MmugDNA.8598.1.S1_at	BR serine/threonine kinase 1	DNA replication/repair	2.11629	0.0420104
MmugDNA.15158.1.S1_at	BRCA1 interacting protein C-terminal helicase 1	DNA replication/repair	2.72513	0.0337497
MmuSTS.2204.1.S1_at	chromodomain helicase DNA binding protein 1-like	DNA replication/repair	2.50777	0.0277778
MmugDNA.26457.1.S1_at	defective in sister chromatid cohesion 1 homolog (S. cerevisiae)	DNA replication/repair	2.90956	0.0253668
MmugDNA.4772.1.S1_at	defective in sister chromatid cohesion 1 homolog (S. cerevisiae)	DNA replication/repair	2.67158	0.0441965
MmuSTS.4816.1.S1_at	growth arrest and DNA-damage-inducible, alpha	DNA replication/repair	2.42489	0.0394118
MmugDNA.6959.1.S1_at	poly (ADP-ribose) polymerase family, member 3	DNA replication/repair	1.70192	0.00799579
MmugDNA.9614.1.S1_at	similar to aldehyde dehydrogenase 8A1 isoform 1	DNA replication/repair	4.44266	0.0488388
MmuSTS.1305.1.S1_at	similar to disrupted in renal carcinoma 2	DNA replication/repair	1.8485	0.0365993
MmugDNA.35795.1.S1_at	similar to RNA binding motif, single stranded interacting protein 1 isoform c	DNA replication/repair	2.12474	0.0203962
MmugDNA.10047.1.S1_at	similar to single-stranded DNA-binding protein isoform a	DNA replication/repair	3.05381	0.0127663
MmugDNA.39098.1.S1_at	tyrosyl-DNA phosphodiesterase 1	DNA replication/repair	2.72982	0.0352914
MmugDNA.43481.1.S1_at	ubiquitin specific peptidase 47	DNA replication/repair	1.94747	0.000534402
MmugDNA.29236.1.S1_at	2',5'-oligoadenylate synthetase 1	Immune defense/Inflammation	4.14334	0.0241426
MmugDNA.34.1.S1_at	B-cell linker	Immune defense/Inflammation	2.98657	0.0162356
MmuSTS.3565.1.S1_at	chemokine (C-C motif) ligand 13	Immune defense/Inflammation	1.76643	0.0433304
MmugDNA.27361.1.S1_at	chemokine (C-X-C motif) ligand 6 (granulocyte chemotactic protein 2)	Immune defense/Inflammation	3.78692	0.0180636
MmuSTS.4741.1.S1_at	coagulation factor II (thrombin) receptor-like 1	Immune defense/Inflammation	1.69729	0.00399266
MmugDNA.17651.1.S1_at	coagulation factor XII	Immune defense/Inflammation	1.81942	0.0467537
MmugDNA.3503.1.S1_at	complement component (3d/Epstein Barr virus) receptor 2	Immune defense/Inflammation	2.89074	0.0318164
MmuSTS.1399.1.S1_at	complement factor B	Immune defense/Inflammation	1.7824	0.0142127
MmugDNA.14177.1.S1_at	cystatin 11	Immune defense/Inflammation	3.7352	0.043031
MmugDNA.37020.1.S1_at	dedicator of cytokinesis 1	Immune defense/Inflammation	1.94349	0.043603
MmugDNA.21671.1.S1_at	DnaJ (Hsp40) homolog, subfamily C, member 3	Immune defense/Inflammation	3.01254	0.0267667
MmugDNA.40682.1.S1_at	endoplasmic reticulum aminopeptidase 2	Immune defense/Inflammation	4.76561	0.0428064
MmugDNA.10509.1.S1_s_at	Fc receptor-like 5	Immune defense/Inflammation	2.42441	0.00356894
MmugDNA.16477.1.S1_at	granzyme A (granzyme 1, cytotoxic T-lymphocyte-associated serine esterase 3)	Immune defense/Inflammation	2.23426	0.0467848
MmugDNA.16772.1.S1_at	immunoglobulin J polypeptide, linker protein for immunoglobulin alpha and mu polypeptides	Immune defense/Inflammation	5.57702	0.00439078
MmuSTS.2541.1.S1_at	interleukin 18 (interferon-gamma-inducing factor)	Immune defense/Inflammation	2.45911	0.0222177
MmuSTS.3291.1.S1_at	interleukin 2	Immune defense/Inflammation	2.03641	0.00755025
MmugDNA.8678.1.S1_x_at	killer immunoglobulin-like receptor KIR3DL20	Immune defense/Inflammation	2.39233	0.0346148
MmugDNA.14817.1.S1_at	leukocyte immunoglobulin-like receptor, subfamily A, member a	Immune defense/Inflammation	2.1636	0.0193395
MmugDNA.26468.1.S1_at	leukocyte immunoglobulin-like receptor, subfamily B, member b	Immune defense/Inflammation	2.34972	0.0147886
MmuSTS.1024.1.S1_at	leukocyte immunoglobulin-like receptor, subfamily B, member b	Immune defense/Inflammation	2.57698	0.0295043
MmugDNA.24166.1.S1_at	poly(rC) binding protein 2	Immune defense/Inflammation	1.9463	0.0188143
MmuSTS.3447.1.S1_at	Rho guanine nucleotide exchange factor (GEF) 5	Immune defense/Inflammation	2.18177	0.0257824
MmugDNA.28173.1.S1_at	serine/threonine-protein kinase QSK	Immune defense/Inflammation	3.29894	0.0386158
MmugDNA.12479.1.S1_at	similar to CD2-associated protein	Immune defense/Inflammation	3.01985	0.0315224
MmugDNA.10052.1.S1_at	similar to CG9590-PA	Immune defense/Inflammation	3.12012	0.0194637
MmugDNA.25779.1.S1_at	similar to cytochrome P450, family 4, subfamily F, polypeptide 12	Immune defense/Inflammation	2.70714	0.0388946
MmugDNA.31780.1.S1_at	similar to decay accelerating factor for complement	Immune defense/Inflammation	2.77338	0.0121942
MmugDNA.31780.1.S1_s_at	similar to decay accelerating factor for complement	Immune defense/Inflammation	2.33924	0.0258816
MmugDNA.34572.1.S1_at	similar to decay accelerating factor for complement	Immune defense/Inflammation	2.4659	0.0189287
MmugDNA.6042.1.S1_s_at	similar to DIP13 beta	Immune defense/Inflammation	1.81026	0.0425919
MmugDNA.33496.1.S1_at	similar to EGFR-coamplified and overexpressed protein; EGFR-coamplified and overexpressed protein	Immune defense/Inflammation	2.25091	0.0324183
MmugDNA.19686.1.S1_at	similar to fatty acid amide hydrolase	Immune defense/Inflammation	1.7165	0.0206292
MmugDNA.12544.1.S1_at	similar to Histidine acid phosphatase domain containing 1	Immune defense/Inflammation	1.7135	0.0480976
MmugDNA.42706.1.S1_at	similar to leucine zipper, down-regulated in cancer 1-like	Immune defense/Inflammation	1.79816	0.0395664
MmugDNA.17862.1.A1_at	similar to ovochymase 1	Immune defense/Inflammation	2.33449	0.00179241
MmugDNA.3045.1.S1_at	similar to paraoxonase 2 isoform 1	Immune defense/Inflammation	2.25901	0.0313283
Mmu.15247.37.S1_s_at	similar to pregnancy specific beta-1-glycoprotein 3	Immune defense/Inflammation	3.29532	0.0266157
Mmu.15281.1.S1_at	tumor necrosis factor (ligand) superfamily, member 18	Immune defense/Inflammation	1.74671	0.0250965
Mmu.10214.1.S1_at	Josephin domain containing 1	Metabolism	1.67195	0.00718226
MmugDNA.21697.1.S1_at	3'-phosphoadenosine 5'-phosphosulfate synthase 2	Metabolism	2.85325	0.0381003
MmugDNA.6538.1.S1_at	3'-phosphoadenosine 5'-phosphosulfate synthase 2	Metabolism	2.35864	0.0302116
MmuSTS.1654.1.S1_s_at	6-phosphofructo-2-kinase/fructose-2,6-biphosphatase 1	Metabolism	2.10652	0.0384861
MmugDNA.2622.1.S1_at	abhydrolase domain containing 6	Metabolism	2.75466	0.0276654
MmugDNA.15945.1.S1_at	acyl-CoA synthetase family member 3	Metabolism	3.66794	0.0160014
MmuSTS.2950.1.S1_at	acyl-Coenzyme A dehydrogenase, very long chain	Metabolism	2.58019	0.0127013
MmugDNA.29474.1.S1_at	acyl-Coenzyme A oxidase 1, palmitoyl	Metabolism	2.82258	0.0187755
Mmu.3531.1.S1_at	ADP-ribosyltransferase 5	Metabolism	3.62792	0.0376208
MmugDNA.34445.1.S1_at	AIG2-like domain 1	Metabolism	4.10469	0.0019864
MmugDNA.20366.1.S1_at	aldolase B, fructose-bisphosphate	Metabolism	7.06893	0.0418484
MmugDNA.4263.1.S1_at	alkaline ceramidase 3	Metabolism	8.29499	0.0347747
MmugDNA.9782.1.S1_at	aminolevulinate, delta-, synthase 1	Metabolism	1.75529	0.0414495
Mmu.14221.2.S1_at	angiotensin I converting enzyme (peptidyl-dipeptidase A) 2	Metabolism	7.59156	0.0430237
MmugDNA.17964.1.S1_at	apolipoprotein C-III	Metabolism	3.4972	0.0276462
MmugDNA.39941.1.S1_at	arachidonate 5-lipoxygenase	Metabolism	1.79581	0.0169787
MmugDNA.11311.1.S1_at	argininosuccinate lyase	Metabolism	1.6776	0.0143118
MmugDNA.32713.1.S1_at	arylsulfatase B	Metabolism	2.41024	0.0448044
MmugDNA.14865.1.S1_at	arylsulfatase D	Metabolism	1.94097	0.0469464
MmugDNA.12418.1.S1_at	ATP/GTP binding protein-like 5	Metabolism	3.49439	0.0114437
MmugDNA.4664.1.S1_at	beta-1,4-N-acetyl-galactosaminyl transferase 3	Metabolism	1.56774	0.0371174
MmugDNA.43101.1.S1_at	branched chain keto acid dehydrogenase E1, alpha polypeptide	Metabolism	1.93827	0.0277412
MmugDNA.4815.1.S1_at	calcium/calmodulin-dependent protein kinase II delta	Metabolism	2.50838	0.023161
MmugDNA.18730.1.S1_at	calpain 7	Metabolism	1.67922	0.0123795
MmuSTS.565.1.S1_s_at	carbonic anhydrase VII	Metabolism	2.41225	0.000461564
MmugDNA.32968.1.S1_at	carboxylesterase 3	Metabolism	3.49894	0.00928273
MmugDNA.1890.1.S1_at	carboxypeptidase M	Metabolism	2.09221	0.0318814
MmugDNA.9470.1.S1_at	casein kinase 1, delta	Metabolism	1.7625	0.0226881
MmugDNA.17979.1.S1_at	CDP-diacylglycerol synthase (phosphatidate cytidylyltransferase) 1	Metabolism	2.20949	0.0208933
MmugDNA.4792.1.S1_at	choline dehydrogenase	Metabolism	2.88738	0.0262617
MmugDNA.6065.1.S1_at	chromosome 1 open reading frame 69	Metabolism	3.8221	0.0279159
MmugDNA.24462.1.S1_at	chromosome 11 open reading frame 54 ortholog	Metabolism	2.15705	0.047054
MmugDNA.14044.1.S1_at	crystallin, zeta (quinone reductase)-like 1	Metabolism	1.65519	0.0190173
MmugDNA.9059.1.S1_at	cullin 1	Metabolism	2.26526	0.0354344
MmugDNA.33438.1.S1_at	cytidine monophosphate N-acetylneuraminic acid synthetase	Metabolism	1.80676	0.0105569
MmuSTS.725.1.S1_at	cytidine monophosphate N-acetylneuraminic acid synthetase	Metabolism	2.22371	0.0164486
MmugDNA.31293.1.S1_at	cytochrome c oxidase subunit 5A	Metabolism	2.60982	0.0244408
MmugDNA.12329.1.S1_at	cytochrome P450, family 2, subfamily A, polypeptide 23	Metabolism	2.2795	0.00563193
MmugDNA.20139.1.S1_s_at	cytochrome P450, family 4, subfamily F, polypeptide 3	Metabolism	4.08682	0.0395534
MmugDNA.23630.1.S1_at	cytochrome P450, family 4, subfamily F, polypeptide 8	Metabolism	2.72475	0.0164357
MmugDNA.40577.1.S1_at	DEAH (Asp-Glu-Ala-His) box polypeptide 36	Metabolism	4.43634	0.016148
MmugDNA.32662.1.S1_at	dihydropyrimidine dehydrogenase	Metabolism	3.66618	0.0115317
MmugDNA.36689.1.S1_at	dihydroxyacetone kinase 2 homolog (S. cerevisiae)	Metabolism	1.94595	0.0389583
MmugDNA.41470.1.S1_at	dimethylarginine dimethylaminohydrolase 1	Metabolism	2.53543	0.00726593
Mmu.5356.1.S1_at	dipeptidase 1 (renal)	Metabolism	1.90876	0.0388612
MmugDNA.32508.1.S1_at	ectonucleoside triphosphate diphosphohydrolase 4	Metabolism	1.76174	0.0422099
MmuSTS.4327.1.S1_at	ectonucleoside triphosphate diphosphohydrolase 5	Metabolism	3.23379	0.00497689
MmugDNA.35671.1.S1_at	exoribonuclease 2	Metabolism	5.96821	0.00424541
MmugDNA.32076.1.S1_at	exostoses (multiple) 2	Metabolism	1.62507	0.0227856
MmugDNA.20741.1.S1_at	F-box and WD repeat domain containing 2	Metabolism	2.16507	0.0425816
MmugDNA.539.1.S1_at	F-box protein 31	Metabolism	1.96295	0.00604195
MmuSTS.4368.1.S1_at	F-box protein 32	Metabolism	1.65412	0.0448535
MmunewRS.1071.1.S1_at	F-box protein 47	Metabolism	4.31522	0.0393527
MmugDNA.32683.1.S1_at	fructose-1,6-bisphosphatase 1	Metabolism	2.92893	0.0112758
MmugDNA.13713.1.S1_at	fucosyltransferase 4 (alpha (1,3) fucosyltransferase, myeloid-specific)	Metabolism	2.89066	0.0175792
MmugDNA.38465.1.S1_at	galactosylceramidase	Metabolism	1.8471	0.0220087
MmugDNA.25086.1.S1_at	glucosidase, alpha; neutral C	Metabolism	1.80795	0.0216566
MmugDNA.34724.1.S1_at	glycerol-3-phosphate dehydrogenase 1 (soluble)	Metabolism	5.26743	0.0423662
MmuSTS.987.1.S1_at	glycerophosphodiester phosphodiesterase domain containing 2	Metabolism	2.55066	0.0495073
MmugDNA.37602.1.S1_at	HECT, C2 and WW domain containing E3 ubiquitin protein ligase 2	Metabolism	1.94337	0.0427928
MmugDNA.3993.1.S1_at	high density lipoprotein binding protein	Metabolism	2.05485	0.0294967
MmugDNA.26389.1.S1_at	histamine N-methyltransferase	Metabolism	1.69711	0.0268016
MmugDNA.23454.1.S1_at	hydroxyprostaglandin dehydrogenase 15-(NAD)	Metabolism	6.12092	0.00490614
MmuSTS.4228.1.S1_at	hydroxysteroid (17-beta) dehydrogenase 11	Metabolism	2.91366	0.0368953
MmuSTS.2527.1.S1_at	hydroxysteroid (17-beta) dehydrogenase 4	Metabolism	2.29276	0.0450049
MmugDNA.27650.1.S1_at	hypothetical protein LOC375196	Metabolism	3.30622	0.0459029
MmugDNA.3488.1.S1_at	hypothetical protein LOC441528; similar to hCG1981372; similar to Serine/threonine-protein kinase PRKX (Protein kinase PKX1)	Metabolism	3.88336	0.0158815
MmugDNA.9797.1.S1_at	iduronate 2-sulfatase	Metabolism	2.36115	0.04509
Mmu.15601.1.S2_s_at	intestinal alkaline phosphatase	Metabolism	3.33257	0.0089763
MmugDNA.33255.1.S1_at	Josephin domain containing 1	Metabolism	1.55921	0.033012
MmugDNA.20573.1.S1_at	ketohexokinase	Metabolism	1.96645	0.0115892
MmugDNA.5753.1.S1_at	lipase, hepatic	Metabolism	3.56316	0.0262224
MmugDNA.7806.1.S1_at	lipin 2	Metabolism	2.11113	0.0303824
MmugDNA.14843.1.S1_at	LON peptidase N-terminal domain and ring finger 2	Metabolism	2.11221	0.0150513
MmugDNA.6398.1.S1_at	lysophosphatidylcholine acyltransferase 4	Metabolism	2.58227	0.0119259
MmugDNA.2949.1.S1_at	lysyl oxidase-like 2	Metabolism	2.62446	0.0320253
MmugDNA.9553.1.S1_at	mannosidase, alpha, class 1A, member 1	Metabolism	1.70856	0.0119132
MmugDNA.15960.1.S1_at	mannosidase, alpha, class 2B, member 2	Metabolism	1.51557	0.0180969
MmugDNA.17553.1.S1_at	matrix metallopeptidase 19	Metabolism	1.89544	0.0431361
MmugDNA.27108.1.S1_at	matrix metallopeptidase 19	Metabolism	2.58214	0.0219465
MmugDNA.37787.1.S1_at	Mdm2 p53 binding protein homolog (mouse)	Metabolism	4.02409	0.0236394
MmugDNA.25855.1.S1_at	membrane-associated ring finger (C3HC4) 7	Metabolism	3.12483	0.00997974
MmuSTS.3151.1.S1_at	meprin A, alpha (PABA peptide hydrolase)	Metabolism	3.28535	0.0241498
MmugDNA.37286.1.S1_at	meprin A, beta	Metabolism	4.20834	0.01039
MmugDNA.13998.1.S1_at	methenyltetrahydrofolate synthetase domain containing	Metabolism	2.26236	0.0337472
MmugDNA.26366.1.S1_at	methylmalonyl Coenzyme A mutase	Metabolism	2.08341	0.0197988
MmugDNA.41170.1.S1_at	microsomal glutathione S-transferase 2	Metabolism	1.97111	0.0484608
MmugDNA.36968.1.S1_at	microsomal triglyceride transfer protein	Metabolism	2.95414	0.0404773
MmugDNA.32038.1.S1_at	N-acetyltransferase 15 (GCN5-related, putative)	Metabolism	2.64883	0.0282861
MmugDNA.13559.1.S1_at	NADH dehydrogenase (ubiquinone) 1 alpha subcomplex, 1, 7.5kDa	Metabolism	1.72182	0.00406711
MmugDNA.29833.1.S1_at	NADH dehydrogenase (ubiquinone) 1 alpha subcomplex, 10, 42kDa	Metabolism	1.84632	0.0375651
MmugDNA.13810.1.S1_at	NADH dehydrogenase (ubiquinone) Fe-S protein 4, 18kDa (NADH-coenzyme Q reductase)	Metabolism	2.20836	0.0409355
MmugDNA.29903.1.S1_at	nicotinamide nucleotide adenylyltransferase 1	Metabolism	2.25766	0.00606243
MmugDNA.2318.1.S1_at	nitric oxide synthase 3 (endothelial cell)	Metabolism	4.27087	0.00516186
MmugDNA.7313.1.S1_at	PAP associated domain containing 5	Metabolism	2.39948	0.0123678
MmugDNA.3205.1.S1_at	peptidylprolyl isomerase (cyclophilin)-like 5	Metabolism	2.02885	0.0397592
MmugDNA.2393.1.S1_at	perilipin	Metabolism	2.8707	0.0339412
MmugDNA.24115.1.S1_at	peroxisomal trans-2-enoyl-CoA reductase	Metabolism	2.49048	0.0243325
MmugDNA.35050.1.S1_at	PH domain and leucine rich repeat protein phosphatase 2	Metabolism	2.14041	0.0232192
MmugDNA.30377.1.S1_at	phosphatidic acid phosphatase type 2 domain containing 1B	Metabolism	2.74431	0.0321454
MmugDNA.893.1.S1_at	phosphodiesterase 3A, cGMP-inhibited	Metabolism	2.17597	0.000953215
MmunewRS.324.1.S1_at	phosphoenolpyruvate carboxykinase 1 (soluble)	Metabolism	3.17936	0.019249
MmuSTS.1126.1.S1_at	phosphoenolpyruvate carboxykinase 1 (soluble)	Metabolism	2.81689	0.0443957
MmugDNA.39496.1.S1_at	phosphoinositide-3-kinase, class 2, alpha polypeptide	Metabolism	2.833	0.0356637
MmugDNA.12422.1.S1_s_at	phosphopantothenoylcysteine synthetase	Metabolism	1.52954	0.0301982
MmugDNA.43129.1.S1_at	phosphoribosylglycinamide formyltransferase, phosphoribosylglycinamide synthetase, phosphoribosylaminoimidazole synthetase	Metabolism	3.01111	0.00164067
MmugDNA.37734.1.S1_at	phosphorylase kinase, beta	Metabolism	3.04668	0.0142102
MmugDNA.16262.1.S1_at	pro-melanin-concentrating hormone-like 1	Metabolism	1.82825	0.0258874
MmugDNA.869.1.S1_at	proprotein convertase subtilisin/kexin type 2	Metabolism	2.63915	0.0121735
MmugDNA.24236.1.S1_at	proprotein convertase subtilisin/kexin type 7 pseudogene; proprotein convertase subtilisin/kexin type 7	Metabolism	3.28054	0.0454667
MmugDNA.8810.1.S1_at	protein kinase, AMP-activated, beta 2 non-catalytic subunit	Metabolism	2.82054	0.0183791
MmuSTS.3694.1.S1_at	protein kinase, AMP-activated, beta 2 non-catalytic subunit	Metabolism	1.77681	0.0424103
MmugDNA.17349.1.S1_at	protein phosphatase 1, regulatory (inhibitor) subunit 12B	Metabolism	2.85679	0.049901
MmugDNA.40664.1.S1_at	protein phosphatase 1, regulatory (inhibitor) subunit 14B	Metabolism	5.4518	0.00718198
MmugDNA.2628.1.S1_at	protein phosphatase 1, regulatory (inhibitor) subunit 7	Metabolism	2.71381	0.0292929
MmugDNA.4317.1.S1_at	protein tyrosine phosphatase, non-receptor type 12	Metabolism	2.72419	0.0157665
MmugDNA.40678.1.S1_at	protein tyrosine phosphatase, receptor type, S	Metabolism	2.8541	0.0479049
MmugDNA.252.1.S1_at	purinergic receptor P2Y, G-protein coupled, 2	Metabolism	4.17062	0.0299512
MmugDNA.34826.1.S1_at	pyridine nucleotide-disulphide oxidoreductase domain 1	Metabolism	1.65487	0.0203243
MmugDNA.11314.1.S1_at	regulator of G protein signaling 9 binding protein	Metabolism	2.33204	0.0496962
MmugDNA.7807.1.S1_at	retinitis pigmentosa 1	Metabolism	1.59629	0.0157984
MmugDNA.16744.1.S1_at	retinoblastoma binding protein 6	Metabolism	2.44495	0.0446494
MmugDNA.2407.1.S1_at	ribosome binding protein 1 homolog 180kDa (dog)	Metabolism	2.1385	0.0117893
Mmu.2918.1.S1_at	ring finger and CHY zinc finger domain containing 1	Metabolism	3.10166	0.00916749
MmugDNA.24131.1.S1_at	ring finger and SPRY domain containing 1	Metabolism	1.68618	0.0133251
MmuSTS.3773.1.S1_at	ring finger protein 11	Metabolism	1.59359	0.027151
MmugDNA.35085.1.S1_at	ring finger protein 13	Metabolism	1.73835	0.000328251
MmugDNA.26479.1.S1_at	RNA binding motif protein 14; RNA binding motif protein 4	Metabolism	3.06943	0.0407027
MmugDNA.28194.1.S1_at	SAP30 binding protein	Metabolism	5.25801	0.0214742
MmugDNA.16346.1.S1_at	secernin 3	Metabolism	1.65943	0.0374494
MmugDNA.24691.1.S1_at	selenoprotein I	Metabolism	3.2642	0.00303376
MmugDNA.28670.1.S1_at	selenoprotein I	Metabolism	3.58738	0.0284598
MmunewRS.641.1.S1_at	selenoprotein S	Metabolism	1.6154	0.020515
MmugDNA.4578.1.S1_at	sideroflexin 5	Metabolism	2.3427	0.0404879
MmugDNA.27504.1.S1_at	silver homolog	Metabolism	4.00675	0.0400944
MmugDNA.11678.1.S1_at	similar to 3(2),5-bisphosphate nucleotidase 1 (Bisphosphate 3-nucleotidase 1) (PAP-inositol-1,4-phosphatase) (PIP)	Metabolism	2.23764	0.0185567
MmugDNA.4824.1.S1_at	similar to 60S ribosomal protein L26 (Silica-induced gene 20 protein) (SIG-20)	Metabolism	1.65249	0.0486056
MmugDNA.29317.1.S1_at	similar to activin A type IB receptor isoform b precursor	Metabolism	1.95935	0.0184449
MmugDNA.42599.1.S1_at	similar to acyl-CoA synthetase long-chain family member 5 isoform a	Metabolism	2.28105	0.0414733
MmugDNA.19167.1.S1_at	similar to acyl-CoA synthetase medium-chain family member 1	Metabolism	1.72711	0.040057
MmuSTS.4044.1.S1_at	similar to Acyl-coenzyme A thioesterase 1 (Acyl-CoA thioesterase 1) (Inducible cytosolic acyl-coenzyme A thioester hydrolase) (Long chain acyl-CoA thioester hydrolase) (Long chain acyl-CoA hydrolase) (CTE-I) (CTE-Ib)	Metabolism	1.54169	0.0312264
MmugDNA.8215.1.S1_at	similar to ACyLtransferase-like family member (acl-4)	Metabolism	3.27687	0.0287944
MmugDNA.23523.1.S1_s_at	similar to adaptor-related protein complex 1, gamma 1 subunit isoform a	Metabolism	1.97859	0.0061151
MmuSTS.1219.1.S1_at	similar to ADP-ribosylation factor guanine nucleotide factor 6 isoform a	Metabolism	3.24526	0.0471053
MmugDNA.35528.1.S1_at	similar to ADP-ribosylhydrolase like 1 isoform 1	Metabolism	4.07191	0.0374615
MmugDNA.8615.1.S1_at	similar to ADP-ribosylhydrolase like 2	Metabolism	2.57797	0.0374528
MmugDNA.36422.1.S1_at	similar to angiomotin like 1	Metabolism	1.67684	0.0118671
MmuSTS.3193.1.S1_at	similar to aryl hydrocarbon receptor interacting protein	Metabolism	2.29389	0.0158791
MmugDNA.29839.1.S1_at	similar to atlastin-like	Metabolism	2.22414	0.0185475
MmuSTS.515.1.S1_at	similar to ATPase, Ca++ transporting, cardiac muscle, slow twitch 2 isoform 2	Metabolism	1.53779	0.0383079
MmugDNA.24941.1.S1_at	similar to Calcitonin gene-related peptide type 1 receptor precursor (CGRP type 1 receptor) (Calcitonin receptor-like receptor)	Metabolism	10.2609	0.0368405
Mmu.439.1.S1_x_at	similar to cAMP responsive element binding protein 5 isoform alpha	Metabolism	4.09863	0.0382637
MmugDNA.21655.1.S1_at	similar to carcinoembryonic antigen-related cell adhesion molecule 1 isoform 1 precursor	Metabolism	2.57277	0.0361499
MmugDNA.39253.1.S1_at	similar to CDC42 effector protein 5	Metabolism	1.81469	0.0155859
MmugDNA.1551.1.S1_s_at	similar to chloride channel 3 isoform c	Metabolism	2.30132	0.00976037
MmugDNA.16929.1.S1_at	similar to c-Mpl binding protein isoform c	Metabolism	4.06314	0.0379562
MmuSTS.1232.1.S1_at	similar to copine IV	Metabolism	3.94065	0.0430666
MmugDNA.32799.1.S1_at	similar to cytochrome b reductase 1	Metabolism	1.93814	0.0488942
MmuSTS.2276.1.S1_x_at	similar to Cytochrome b5	Metabolism	1.99654	0.0459596
MmuSTS.2277.1.S1_at	similar to cytochrome P450, family 20, subfamily A, polypeptide 1 isoform 1	Metabolism	1.6536	0.0393827
MmugDNA.40162.1.S1_at	similar to espin isoform 1	Metabolism	2.4132	0.0388057
MmugDNA.4219.1.S1_at	similar to family with sequence similarity 20, member C	Metabolism	2.05337	0.0160998
MmugDNA.12728.1.S1_at	similar to fibronectin type 3 and SPRY domain-containing protein	Metabolism	2.29747	0.0182299
MmuSTS.3714.1.S1_at	similar to four and a half LIM domains 2	Metabolism	1.91277	0.0116841
MmugDNA.17083.1.S1_at	similar to GLE1-like, RNA export mediator isoform 1	Metabolism	1.99485	0.0432948
MmugDNA.16062.1.S1_at	similar to High mobility group protein B1 (High mobility group protein 1) (HMG-1) (Amphoterin) (Heparin-binding protein p30)	Metabolism	1.73394	0.0301778
MmugDNA.27614.1.S1_at	similar to hydrocephalus inducing	Metabolism	4.64269	0.0301183
MmugDNA.2377.1.S1_at	similar to hydroxyacyl dehydrogenase, subunit A	Metabolism	4.57069	0.0216851
MmugDNA.10061.1.S1_s_at	similar to inhibitor of DNA binding 3	Metabolism	4.70382	0.00587124
MmugDNA.29663.1.S1_at	similar to IQ motif and Sec7 domain 2	Metabolism	2.08123	0.0248266
MmugDNA.22456.1.S1_s_at	similar to keratin 19	Metabolism	2.24517	0.0317441
MmugDNA.29449.1.S1_at	similar to kinesin-like 8 isoform a	Metabolism	2.04239	0.0206957
MmuSTS.2976.1.S1_at	similar to lymphotoxin beta receptor	Metabolism	1.58781	0.0306723
MmugDNA.8295.1.S1_at	similar to MAPK-interacting and spindle-stabilizing protein	Metabolism	1.72782	0.00447427
MmugDNA.33738.1.S1_at	similar to mitochondrial Ca2+-dependent solute carrier	Metabolism	2.23046	0.0450992
MmugDNA.31044.1.S1_at	similar to MOB1, Mps One Binder kinase activator-like 2B	Metabolism	1.87569	0.0141651
MmugDNA.8478.1.S1_at	similar to myosin, light polypeptide 6, alkali, smooth muscle and non-muscle	Metabolism	1.74475	0.0481993
MmugDNA.8821.1.S1_at	similar to myotubularin related protein 7	Metabolism	3.0334	0.0349596
MmugDNA.726.1.S1_at	similar to NADH dehydrogenase (ubiquinone) 1 beta subcomplex, 9, 22kDa	Metabolism	1.59674	0.0256785
MmugDNA.31728.1.S1_at	similar to neuronal growth regulator 1	Metabolism	2.74022	0.0487838
MmugDNA.30930.1.S1_at	similar to NIMA (never in mitosis gene a)- related kinase 11 isoform 1	Metabolism	2.42591	0.0220172
MmugDNA.30227.1.S1_at	similar to nitric oxide synthase trafficking isoform 1	Metabolism	1.73253	0.0453868
MmugDNA.34285.1.S1_at	similar to nitric oxide synthase trafficking isoform 1	Metabolism	2.36922	0.0365294
MmugDNA.31128.1.S1_at	similar to otoferlin	Metabolism	1.59	0.0025211
MmugDNA.22023.1.S1_at	similar to oxidised low density lipoprotein (lectin-like) receptor 1	Metabolism	3.05359	0.0264767
MmugDNA.42794.1.S1_at	similar to palmitoylated membrane protein 7	Metabolism	2.16058	0.0331073
MmugDNA.32059.1.S1_at	similar to peptidylprolyl isomerase A isoform 1	Metabolism	2.05699	0.0177447
MmugDNA.394.1.S1_at	similar to PHD finger protein 8	Metabolism	2.17899	0.0109403
MmuSTS.2258.1.S1_s_at	similar to phosphatidate cytidylyltransferase 1	Metabolism	3.58391	0.01095
MmuSTS.1185.1.S1_at	similar to phospholipase A1 member A	Metabolism	1.82396	0.0121859
MmugDNA.40295.1.S1_at	similar to phospholipase D family, member 4	Metabolism	1.99952	0.0455833
Mmu.1249.1.S1_at	similar to phosphoribosyl transferase domain containing 1	Metabolism	3.38503	0.0346015
MmugDNA.24185.1.S1_at	similar to Proprotein convertase subtilisin/kexin type 5 precursor (Proprotein convertase PC5) (Subtilisin/kexin-like protease PC5) (PC6) (Subtilisin-like proprotein convertase 6) (SPC6)	Metabolism	1.95785	0.015065
MmugDNA.14300.1.S1_at	similar to protein kinase, AMP-activated, alpha 1 catalytic subunit	Metabolism	1.75201	0.0205174
MmugDNA.461.1.S1_at	similar to ring finger protein 137	Metabolism	1.98786	0.00622987
MmuSTS.1748.1.S1_at	similar to ring finger protein 152	Metabolism	4.81575	0.0259017
MmugDNA.189.1.S1_at	similar to steroid dehydrogenase homolog	Metabolism	2.51756	0.0412938
MmuSTS.2236.1.S1_at	similar to transitional epithelia response protein	Metabolism	5.43172	0.00710966
MmugDNA.30688.1.S1_at	similar to transmembrane protease, serine 11E	Metabolism	1.79377	0.0376022
MmugDNA.18673.1.S1_at	similar to ubiquitin associated domain containing 1	Metabolism	1.65065	0.00468026
MmugDNA.9855.1.S1_at	similar to ubiquitin protein ligase E3A isoform 3	Metabolism	1.72611	0.0491765
MmugDNA.17820.1.S1_at	similar to ubiquitin specific protease 32	Metabolism	2.18607	0.0105852
MmugDNA.37451.1.S1_at	similar to ubiquitin-activating enzyme E1 (A1S9T and BN75 temperature sensitivity complementing)	Metabolism	1.65603	0.00149611
MmugDNA.17693.1.S1_at	similar to ubiquitin-activating enzyme E1-domain containing 1 isoform 1	Metabolism	1.53777	0.0456668
MmuSTS.2570.1.S1_at	similar to UDP-glucuronosyltransferase 2A1 precursor	Metabolism	1.75386	0.013067
MmuSTS.2570.1.S1_x_at	similar to UDP-glucuronosyltransferase 2A1 precursor	Metabolism	4.96025	0.0132733
MmunewRS.791.1.S1_s_at	similar to UDP-glucuronosyltransferase 2B7 precursor (UDPGT) (3,4-catechol estrogen specific) (UDPGTh-2)	Metabolism	5.42722	0.0427089
MmugDNA.33403.1.S1_at	similar to WD repeat and SOCS box-containing protein 2 (WSB-2) (CS box-containing WD protein)	Metabolism	2.15405	0.0309733
MmugDNA.34458.1.S1_at	similar to WD-repeat protein 68 (WD-repeat protein An11 homolog)	Metabolism	1.98908	0.02878
MmugDNA.17072.1.S1_x_at	similar to zinc finger protein 650	Metabolism	1.75184	0.0340128
MmugDNA.30414.1.S1_s_at	spermidine/spermine N1-acetyltransferase 1	Metabolism	2.13501	0.0164315
MmugDNA.41388.1.S1_at	sphingosine-1-phosphate phosphotase 2	Metabolism	2.27354	0.0362818
MmugDNA.17880.1.S1_s_at	ST3 beta-galactoside alpha-2,3-sialyltransferase 1	Metabolism	3.16199	0.0295861
MmuSTS.185.1.S1_at	ST6 (alpha-N-acetyl-neuraminyl-2,3-beta-galactosyl-1,3)-N-acetylgalactosaminide alpha-2,6-sialyltransferase 3	Metabolism	1.61989	0.0203776
MmuSTS.2867.1.S1_at	sulfotransferase family, cytosolic, 1C, member 4	Metabolism	2.44499	0.0147005
MmugDNA.29691.1.S1_at	translocation associated membrane protein 2	Metabolism	2.00759	0.0286831
MmugDNA.5037.1.S1_s_at	transmembrane protease, serine 3	Metabolism	4.06219	0.021478
MmugDNA.25114.1.S1_at	transmembrane protein 150A	Metabolism	1.66867	0.0454201
MmugDNA.34129.1.S1_at	tripartite motif-containing 32	Metabolism	1.5597	0.0418127
MmugDNA.6320.1.S1_at	ubiquinol-cytochrome c reductase binding protein	Metabolism	2.91992	0.0220666
MmugDNA.18513.1.S1_s_at	ubiquinol-cytochrome c reductase, complex III subunit VII, 9.5kDa	Metabolism	1.56736	0.0445686
MmugDNA.29149.1.S1_at	ubiquitin specific peptidase 53	Metabolism	1.75168	0.0456434
MmugDNA.33765.1.S1_at	ubiquitin-conjugating enzyme E2D 3 (UBC4/5 homolog, yeast); ubiquitin-conjugating enzyme E2D 3 pseudogene	Metabolism	1.98399	0.0122454
MmugDNA.19658.1.S1_at	ubiquitin-conjugating enzyme E2F (putative)	Metabolism	2.49927	0.0322924
MmugDNA.40804.1.S1_at	ubiquitin-conjugating enzyme E2U (putative)	Metabolism	2.46334	0.0480916
MmugDNA.13263.1.S1_at	ubiquitin-like modifier activating enzyme 6	Metabolism	3.54551	0.000259242
MmugDNA.2114.1.S1_at	UBX domain protein 4	Metabolism	4.92762	0.0446139
MmugDNA.24931.1.S1_s_at	UDP glucuronosyltransferase 2 family, polypeptide B15	Metabolism	3.17954	0.0452361
MmugDNA.8084.1.S1_s_at	UDP glucuronosyltransferase 2 family, polypeptide B15	Metabolism	3.21126	0.0117137
MmugDNA.8106.1.S1_at	UDP glucuronosyltransferase 2 family, polypeptide B15	Metabolism	2.94146	0.0441466
MmugDNA.30347.1.S1_at	UDP-Gal:betaGlcNAc beta 1,4- galactosyltransferase, polypeptide 1	Metabolism	3.81913	0.0418562
MmugDNA.5972.1.S1_at	UDP-glucose ceramide glucosyltransferase	Metabolism	5.59162	0.00899339
MmugDNA.8072.1.S1_at	UDP-glucose ceramide glucosyltransferase	Metabolism	2.11219	0.0433647
MmugDNA.31712.1.S1_at	UDP-N-acetyl-alpha-D-galactosamine:polypeptide N-acetylgalactosaminyltransferase 6 (GalNAc-T6)	Metabolism	1.65955	0.0088755
Mmu.9070.1.S1_at	UDP-N-acetyl-alpha-D-galactosamine:polypeptide N-acetylgalactosaminyltransferase-like 4	Metabolism	3.03018	0.0155543
MmuSTS.1021.1.S1_at	xylulokinase homolog (H. influenzae)	Metabolism	2.69461	0.0122783
MmugDNA.10805.1.S1_s_at	zinc finger, DHHC-type containing 21	Metabolism	2.15901	0.0115612
MmugDNA.29347.1.S1_at	zinc finger, DHHC-type containing 21	Metabolism	2.30472	0.00548204
MmugDNA.2743.1.S1_at	5'-nucleotidase domain containing 1	Other functions	1.77031	0.0329968
MmuSTS.1117.1.S1_at	5'-nucleotidase, ecto (CD73)	Other functions	1.55114	0.0286632
MmugDNA.4433.1.S1_at	aarF domain containing kinase 1	Other functions	1.76656	0.039175
MmugDNA.30761.1.S1_at	abhydrolase domain containing 10	Other functions	3.01074	0.0118898
MmuSTS.3769.1.S1_at	acidic repeat containing	Other functions	2.86341	0.0272545
MmugDNA.9964.1.S1_at	ankyrin 3	Other functions	4.40088	0.0206291
MmuSTS.2810.1.S1_at	ankyrin 3	Other functions	2.90571	0.0249805
MmugDNA.12025.1.S1_at	ankyrin repeat domain 46	Other functions	1.57916	0.047271
MmugDNA.36220.1.S1_at	ARP6 actin-related protein 6 homolog (yeast)	Other functions	1.84768	0.00799522
Mmu.1815.1.S1_at	calnexin	Other functions	1.58078	0.047925
MmugDNA.24315.1.S1_s_at	carboxymethylenebutenolidase homolog (Pseudomonas)	Other functions	2.54561	0.0279745
MmugDNA.3328.1.S1_at	CAS1 domain containing 1	Other functions	1.58598	0.0356953
MmugDNA.19561.1.S1_at	chromosome 1 open reading frame 118	Other functions	3.21999	0.0241676
MmugDNA.12196.1.S1_at	chromosome 1 open reading frame 21	Other functions	4.30848	0.0277253
MmugDNA.24247.1.S1_at	chromosome 10 open reading frame 11 ortholog	Other functions	3.83056	0.0369167
MmugDNA.33136.1.S1_at	chromosome 10 open reading frame 40	Other functions	2.18018	0.0157423
MmugDNA.17892.1.S1_at	chromosome 13 open reading frame 31	Other functions	2.60338	0.0158751
MmugDNA.22358.1.S1_at	chromosome 14 open reading frame 143	Other functions	1.68606	0.0227922
MmugDNA.429.1.S1_at	chromosome 14 open reading frame 91	Other functions	2.36002	0.00297688
MmugDNA.9087.1.S1_at	chromosome 16 open reading frame 55	Other functions	2.99995	0.0308823
MmugDNA.12896.1.S1_at	chromosome 19 open reading frame 21	Other functions	2.13498	0.00230973
MmugDNA.34929.1.S1_at	chromosome 19 open reading frame 54 ortholog	Other functions	2.82568	0.0291595
MmugDNA.21383.1.S1_at	chromosome 2 open reading frame 67	Other functions	1.68935	0.0271875
MmugDNA.8131.1.S1_at	chromosome 4 open reading frame 34	Other functions	1.70971	0.0399214
MmugDNA.7112.1.S1_at	chromosome 4 open reading frame 37	Other functions	3.50775	0.0374701
MmugDNA.5725.1.S1_at	chromosome 5 open reading frame 32	Other functions	1.52949	0.0100859
MmugDNA.747.1.S1_at	chromosome 6 open reading frame 165 ortholog	Other functions	2.89646	0.0347837
MmugDNA.35727.1.S1_at	chromosome 7 open reading frame 38	Other functions	6.8085	0.0412168
MmugDNA.36976.1.S1_at	chromosome 8 open reading frame 33	Other functions	2.41889	0.0345117
MmugDNA.30550.1.S1_at	chromosome 8 open reading frame 77	Other functions	2.21853	0.0401716
MmugDNA.34057.1.S1_at	chromosome 9 open reading frame 46 ortholog	Other functions	2.1466	0.0322076
MmugDNA.37141.1.S1_at	chromosome 9 open reading frame 64	Other functions	2.24951	0.0135351
MmugDNA.17487.1.S1_at	chromosome 9 open reading frame 66	Other functions	1.70574	0.00341437
MmugDNA.27439.1.S1_at	chromosome 9 open reading frame 85	Other functions	2.18798	0.00933189
MmuSTS.3099.1.S1_at	clarin 3	Other functions	2.47455	0.044761
MmuSTS.2674.1.S1_at	clusterin-like 1 (retinal)	Other functions	2.48198	0.00231813
MmugDNA.14165.1.S1_at	COBL-like 1	Other functions	3.16845	0.0116697
MmugDNA.20396.1.S1_at	coiled-coil domain containing 123	Other functions	4.83698	0.0021135
MmugDNA.21406.1.S1_at	coiled-coil domain containing 138	Other functions	5.0106	0.00495679
MmugDNA.12392.1.S1_at	coiled-coil domain containing 144A	Other functions	2.99187	0.0035962
MmugDNA.22382.1.S1_at	coiled-coil-helix-coiled-coil-helix domain containing 7	Other functions	1.57752	0.0332593
MmugDNA.30016.1.S1_at	cystatin 8 (cystatin-related epididymal specific)	Other functions	1.88828	0.0490851
MmugDNA.35444.1.S1_x_at	cystatin D	Other functions	3.45269	0.033757
MmugDNA.17581.1.S1_at	DENN/MADD domain containing 5B	Other functions	2.76649	0.0487046
MmugDNA.19279.1.S1_at	dynamin 1-like	Other functions	1.68349	0.0402244
MmugDNA.41484.1.S1_at	EH domain binding protein 1	Other functions	6.99811	0.0312421
MmugDNA.32544.1.S1_at	ENSMMUG00000000481	Other functions	1.55633	0.0133055
MmugDNA.38872.1.S1_at	ENSMMUG00000000777	Other functions	2.01696	0.0357142
MmugDNA.6672.1.S1_at	ENSMMUG00000000777	Other functions	6.83081	0.0112025
MmugDNA.30795.1.S1_at	ENSMMUG00000001218	Other functions	2.75119	0.0139617
MmugDNA.21497.1.S1_at	ENSMMUG00000002374	Other functions	1.95478	0.0110401
MmugDNA.27766.1.S1_at	ENSMMUG00000002483	Other functions	1.67399	0.0358795
MmugDNA.14821.1.S1_at	ENSMMUG00000002598	Other functions	3.1527	0.0295693
MmugDNA.32582.1.S1_at	ENSMMUG00000003409	Other functions	1.63089	0.0437157
MmugDNA.24612.1.S1_at	ENSMMUG00000003745	Other functions	1.90964	0.0125774
MmugDNA.42408.1.S1_at	ENSMMUG00000003998	Other functions	2.73616	0.0498806
MmugDNA.18706.1.S1_s_at	ENSMMUG00000004782	Other functions	1.75968	0.0175634
MmugDNA.34785.1.S1_at	ENSMMUG00000005162	Other functions	1.59394	0.0245095
MmugDNA.17020.1.S1_at	ENSMMUG00000005279	Other functions	3.68982	0.0182045
MmugDNA.11411.1.S1_at	ENSMMUG00000005755	Other functions	2.24377	0.0101569
MmugDNA.35601.1.S1_at	ENSMMUG00000005812	Other functions	2.2373	0.00686483
MmugDNA.17535.1.S1_at	ENSMMUG00000005869	Other functions	1.92318	0.0354553
MmugDNA.31556.1.S1_at	ENSMMUG00000007097	Other functions	1.76626	0.00655524
MmugDNA.836.1.S1_at	ENSMMUG00000008710	Other functions	2.06308	0.0101064
MmugDNA.35926.1.S1_at	ENSMMUG00000008738	Other functions	4.2409	0.00795748
MmugDNA.11800.1.S1_at	ENSMMUG00000008773	Other functions	1.93157	0.0428419
MmugDNA.20592.1.S1_at	ENSMMUG00000009057	Other functions	2.91466	0.0439219
MmugDNA.3417.1.S1_at	ENSMMUG00000009084	Other functions	2.60477	0.0419461
MmugDNA.23771.1.S1_at	ENSMMUG00000009273	Other functions	1.81606	0.00788097
MmuSTS.3709.1.S1_at	ENSMMUG00000010003	Other functions	2.52424	0.0348425
MmugDNA.31135.1.S1_at	ENSMMUG00000010238	Other functions	2.31201	0.0493015
MmugDNA.20455.1.S1_at	ENSMMUG00000010300	Other functions	2.95686	0.0353746
MmugDNA.30880.1.S1_at	ENSMMUG00000010900	Other functions	2.38389	0.00611111
MmugDNA.42813.1.S1_at	ENSMMUG00000011112	Other functions	2.38814	0.0397258
MmugDNA.2585.1.S1_at	ENSMMUG00000011204	Other functions	1.82279	0.0193092
MmugDNA.38768.1.S1_at	ENSMMUG00000011332	Other functions	1.94973	0.0252182
MmunewRS.768.1.S1_at	ENSMMUG00000011843	Other functions	2.94021	0.0163413
MmuSTS.2404.1.S1_at	ENSMMUG00000011912	Other functions	3.55966	0.0245439
MmugDNA.29671.1.S1_at	ENSMMUG00000012382	Other functions	1.64518	0.0208491
MmugDNA.7826.1.S1_at	ENSMMUG00000013032	Other functions	3.02745	0.0109932
MmugDNA.18180.1.S1_at	ENSMMUG00000013173	Other functions	2.55916	0.0185417
MmugDNA.7176.1.S1_at	ENSMMUG00000013710	Other functions	1.7055	0.0361916
MmugDNA.10853.1.S1_at	ENSMMUG00000013797	Other functions	2.74622	0.0125349
MmugDNA.31028.1.S1_at	ENSMMUG00000014807	Other functions	2.48767	0.0295873
MmugDNA.17453.1.S1_at	ENSMMUG00000014898	Other functions	1.51522	0.00782564
MmugDNA.30758.1.S1_at	ENSMMUG00000015038	Other functions	3.02661	0.00599174
MmugDNA.41655.1.S1_at	ENSMMUG00000015663	Other functions	1.64299	0.0365294
MmuAffx.21.1.A1_at	ENSMMUG00000015772	Other functions	2.59833	0.0167504
MmuSTS.362.1.S1_at	ENSMMUG00000015894	Other functions	1.97352	0.0383034
MmuSTS.2235.1.S1_at	ENSMMUG00000016255	Other functions	3.10105	0.0461369
MmugDNA.40497.1.S1_at	ENSMMUG00000016470	Other functions	1.81159	0.0381119
MmugDNA.6300.1.S1_at	ENSMMUG00000017077	Other functions	2.13692	0.0207724
MmuSTS.129.1.S1_at	ENSMMUG00000017135	Other functions	2.43038	0.0036332
MmugDNA.22484.1.S1_at	ENSMMUG00000017270	Other functions	3.84865	0.0197089
MmugDNA.11776.1.S1_at	ENSMMUG00000017414	Other functions	1.64162	0.0065792
MmuSTS.1357.1.S1_s_at	ENSMMUG00000017553	Other functions	4.19128	0.0156511
MmugDNA.31746.1.S1_at	ENSMMUG00000017615	Other functions	2.18235	0.0378448
MmugDNA.13476.1.S1_at	ENSMMUG00000018267	Other functions	3.52654	0.0412624
Mmu.14695.1.A1_at	ENSMMUG00000018608	Other functions	2.80893	0.0433561
MmugDNA.18020.1.S1_at	ENSMMUG00000019118	Other functions	1.71759	0.0146494
MmugDNA.11158.1.S1_at	ENSMMUG00000019383	Other functions	2.67322	0.00270248
MmuSTS.4207.1.S1_at	ENSMMUG00000019590	Other functions	2.7721	0.0328351
MmugDNA.10500.1.S1_at	ENSMMUG00000019980	Other functions	2.29967	0.0310321
MmugDNA.31098.1.S1_at	ENSMMUG00000020001	Other functions	2.29671	0.0161342
MmugDNA.20484.1.S1_at	ENSMMUG00000020011	Other functions	1.99848	0.0456643
MmugDNA.15652.1.S1_at	ENSMMUG00000020252	Other functions	2.59608	0.00582681
MmugDNA.26679.1.S1_at	ENSMMUG00000020530	Other functions	2.5539	0.0199406
MmugDNA.14942.1.S1_at	ENSMMUG00000020550	Other functions	1.71199	0.0158828
MmugDNA.28689.1.S1_at	ENSMMUG00000020674	Other functions	1.59015	0.0489722
MmugDNA.16190.1.S1_at	ENSMMUG00000021286	Other functions	2.67443	0.00599617
MmugDNA.11615.1.S1_at	ENSMMUG00000021449	Other functions	2.52395	0.0346752
MmugDNA.43149.1.S1_at	ENSMMUG00000021918	Other functions	2.32663	0.0154658
MmugDNA.26221.1.S1_at	ENSMMUG00000021963	Other functions	4.43896	0.0353344
MmugDNA.28450.1.S1_at	ENSMMUG00000022097	Other functions	2.24043	0.00712901
MmugDNA.6916.1.S1_at	ENSMMUG00000022229	Other functions	1.53276	0.00883079
MmuSTS.1899.1.S1_at	ENSMMUG00000022490	Other functions	1.61239	0.0475245
MmugDNA.21341.1.S1_at	ENSMMUG00000022528	Other functions	2.19039	0.0374612
MmuSTS.1581.1.S1_at	ENSMMUG00000022982	Other functions	2.01471	0.0451265
MmugDNA.19670.1.S1_at	ENSMMUG00000023169	Other functions	5.54859	0.011045
MmugDNA.12565.1.S1_at	ENSMMUG00000027660; ENSMMUG00000026662; ENSMMUG00000026049; ENSMMUG00000026660; ENSMMUG00000026666; ENSMMUG00000026665; ENSMMUG00000034538; ENSMMUG00000034535; ENSMMUG00000026149; ENSMMUG00000028006; ENSMMUG00000028007; ENSMMUG00000028009; ENSMMUG00000026148; ENSMMUG00000034729; ENSMMUG00000034738; ENSMMUG00000028524; ENSMMUG00000027564; ENSMMUG00000028523; ENSMMUG00000026142; ENSMMUG00000027669;…	Other functions	2.47862	0.0136442
MmugDNA.18972.1.S1_at	ENSMMUG00000029741	Other functions	2.55637	0.0484524
MmugDNA.5074.1.S1_at	ENSMMUG00000030099	Other functions	5.25359	0.0359768
MmugDNA.25344.1.S1_at	ENSMMUG00000030912	Other functions	2.73821	0.0453944
MmugDNA.6678.1.S1_at	ENSMMUG00000030920	Other functions	1.57166	0.0440637
MmugDNA.26791.1.S1_at	ENSMMUG00000032299	Other functions	1.79696	0.025337
MmugDNA.35991.1.S1_x_at	ENSMMUG00000032416	Other functions	2.98031	0.0136917
MmugDNA.37129.1.S1_at	ENSMMUG00000034058	Other functions	5.35549	0.0426974
MmugDNA.15221.1.S1_at	ENSMMUG00000035186; ENSMMUG00000032697; ENSMMUG00000032737	Other functions	3.30173	0.0442001
MmugDNA.31130.1.S1_x_at	epsin 3	Other functions	4.16654	0.0384694
MmugDNA.35242.1.S1_at	family with sequence similarity 13, member C	Other functions	1.70273	0.0348207
MmugDNA.40008.1.S1_at	family with sequence similarity 62 (C2 domain containing), member B	Other functions	1.83272	0.0356486
MmugDNA.29602.1.S1_at	G patch domain containing 2	Other functions	4.1166	0.00328646
MmugDNA.33086.1.S1_at	galectin-related protein	Other functions	4.76959	0.0412316
MmugDNA.40780.1.S1_at	GIPC PDZ domain containing family, member 3	Other functions	2.42872	0.00542062
MmugDNA.33095.1.S1_at	glycosylphosphatidylinositol specific phospholipase D1	Other functions	2.49755	0.0239495
MmugDNA.36755.1.S1_at	golgin B1, golgi integral membrane protein	Other functions	2.27979	0.0132201
MmugDNA.28783.1.S1_at	haloacid dehalogenase-like hydrolase domain containing 1A	Other functions	1.94124	0.0345871
MmugDNA.30317.1.S1_at	heme binding protein 1	Other functions	2.90429	0.0318002
MmugDNA.34364.1.S1_at	Hermansky-Pudlak syndrome 4	Other functions	1.80872	0.0317632
MmugDNA.21934.1.S1_at	HERV-FRD provirus ancestral Env polyprotein	Other functions	3.27965	0.0170615
MmugDNA.31462.1.S1_at	HERV-H LTR-associating 1	Other functions	3.62967	0.0139848
MmugDNA.19023.1.S1_at	hypothetical gene supported by BC025370	Other functions	1.59466	0.0393163
MmugDNA.39252.1.S1_at	hypothetical gene supported by BC030752	Other functions	2.17637	0.0017409
MmugDNA.7741.1.S1_at	hypothetical gene supported by BC043549; BX648102	Other functions	4.84361	0.0334731
MmugDNA.43075.1.S1_at	hypothetical LOC100128653	Other functions	1.78455	0.0168133
MmugDNA.20963.1.S1_at	hypothetical LOC26082	Other functions	3.91114	0.0284899
MmugDNA.31511.1.S1_at	hypothetical LOC285370	Other functions	3.12562	0.0383753
MmugDNA.34242.1.S1_at	hypothetical LOC339593	Other functions	3.16174	0.042344
MmugDNA.9107.1.S1_at	hypothetical LOC440918	Other functions	1.66126	0.032707
MmugDNA.26280.1.S1_at	hypothetical LOC440934	Other functions	2.11368	0.0320152
MmugDNA.5555.1.S1_at	hypothetical LOC84777	Other functions	4.4807	0.0439522
MmugDNA.27008.1.S1_at	hypothetical MGC24103	Other functions	5.12257	0.0157634
MmugDNA.15009.1.S1_at	hypothetical protein DKFZp547L112	Other functions	2.01146	0.0371716
MmugDNA.7532.1.S1_at	hypothetical protein FLJ10357	Other functions	5.17163	0.0210908
MmugDNA.25290.1.S1_at	hypothetical protein LOC283483	Other functions	2.66553	0.0358435
MmugDNA.21964.1.S1_at	hypothetical protein LOC283501	Other functions	3.45196	0.0116216
MmugDNA.14771.1.S1_s_at	hypothetical protein LOC284939	Other functions	2.02789	0.0190218
MmugDNA.36048.1.S1_at	hypothetical protein LOC285422	Other functions	2.68429	0.0323719
MmugDNA.41169.1.S1_at	hypothetical protein LOC286437	Other functions	2.04501	0.0334548
MmugDNA.24460.1.S1_at	hypothetical protein LOC348817	Other functions	2.07483	0.0159984
MmugDNA.21937.1.S1_at	hypothetical protein LOC643406; hypothetical LOC149837	Other functions	4.30612	0.0288707
Mmu.5409.1.S1_at	hypothetical protein LOC694132	Other functions	1.87541	0.0483949
MmugDNA.8917.1.S1_at	hypothetical protein LOC694154	Other functions	2.24041	0.0241123
MmugDNA.12173.1.S1_at	hypothetical protein LOC695417	Other functions	3.04908	0.0465972
Mmu.1396.1.S1_at	hypothetical protein LOC695496	Other functions	1.82469	0.0340582
MmugDNA.21991.1.S1_at	hypothetical protein LOC695543	Other functions	2.88045	0.00345704
MmugDNA.7086.1.S1_at	hypothetical protein LOC695543	Other functions	2.3596	0.0446285
MmugDNA.23076.1.S1_at	hypothetical protein LOC695634	Other functions	1.62522	0.000719438
MmugDNA.21989.1.S1_at	hypothetical protein LOC696511	Other functions	2.8872	0.0472091
MmugDNA.16810.1.S1_at	hypothetical protein LOC696685	Other functions	2.3284	0.00400556
MmugDNA.27321.1.S1_at	hypothetical protein LOC697004	Other functions	1.87017	0.00388947
MmugDNA.31049.1.S1_at	hypothetical protein LOC697012	Other functions	2.5224	0.0223639
MmugDNA.22871.1.S1_at	hypothetical protein LOC697167	Other functions	2.04994	0.0468611
MmugDNA.20289.1.S1_at	hypothetical protein LOC697326	Other functions	1.70771	0.0172432
MmugDNA.2446.1.S1_at	hypothetical protein LOC697726	Other functions	1.96679	0.0440049
MmugDNA.39841.1.S1_at	hypothetical protein LOC698314	Other functions	2.24448	0.00413217
MmugDNA.38440.1.S1_at	hypothetical protein LOC698659	Other functions	2.18625	0.0333357
MmugDNA.12119.1.S1_s_at	hypothetical protein LOC698981	Other functions	2.2332	0.00218404
MmugDNA.14443.1.S1_at	hypothetical protein LOC699208	Other functions	1.62244	0.0068288
MmugDNA.6298.1.S1_at	hypothetical protein LOC699632	Other functions	2.54106	0.01097
MmuSTS.2839.1.S1_at	hypothetical protein LOC699632	Other functions	2.61341	0.0145075
MmugDNA.42744.1.S1_at	hypothetical protein LOC699825	Other functions	3.94084	0.0410413
MmugDNA.8019.1.S1_at	hypothetical protein LOC699920	Other functions	2.28967	0.00284069
MmugDNA.466.1.S1_at	hypothetical protein LOC700052	Other functions	2.47612	0.0194603
MmugDNA.3894.1.S1_at	hypothetical protein LOC700344	Other functions	3.77206	0.0362357
MmugDNA.9024.1.S1_at	hypothetical protein LOC700866	Other functions	2.29018	0.00486999
MmuSTS.2942.1.S1_at	hypothetical protein LOC700984	Other functions	1.99007	0.000168847
MmugDNA.23112.1.S1_at	hypothetical protein LOC701462	Other functions	5.0024	0.0121746
MmugDNA.24389.1.S1_at	hypothetical protein LOC701911	Other functions	3.08811	0.0416543
MmugDNA.14599.1.S1_at	hypothetical protein LOC701913	Other functions	2.04175	0.0455148
MmugDNA.9372.1.S1_at	hypothetical protein LOC701913	Other functions	3.16918	0.0227067
Mmu.2342.1.S1_at	hypothetical protein LOC702862	Other functions	1.89899	0.044999
MmugDNA.32037.1.S1_at	hypothetical protein LOC702919	Other functions	1.77386	0.0459447
Mmu.15616.1.S1_at	hypothetical protein LOC703841	Other functions	5.005	0.0302187
Mmu.15616.1.S1_x_at	hypothetical protein LOC703841	Other functions	4.64527	0.0160045
MmugDNA.2013.1.S1_at	hypothetical protein LOC703841	Other functions	3.19134	0.0290759
MmugDNA.40677.1.S1_s_at	hypothetical protein LOC703991	Other functions	1.5853	0.0156563
MmugDNA.16423.1.S1_at	hypothetical protein LOC704136	Other functions	2.45993	0.0201043
MmugDNA.16072.1.S1_at	hypothetical protein LOC704150; zinc fingers and homeoboxes 1	Other functions	4.01627	0.00153497
MmugDNA.41507.1.S1_at	hypothetical protein LOC704599	Other functions	3.55809	0.0191123
MmugDNA.42048.1.S1_at	hypothetical protein LOC704984	Other functions	1.8738	0.00605504
MmugDNA.15021.1.S1_at	hypothetical protein LOC706349	Other functions	1.81029	0.0103606
MmugDNA.3690.1.S1_at	hypothetical protein LOC706642	Other functions	2.39645	0.0320858
MmugDNA.12635.1.S1_at	hypothetical protein LOC707760	Other functions	2.54971	0.0420666
MmuSTS.103.1.S1_at	hypothetical protein LOC710695	Other functions	3.11272	0.0274298
MmugDNA.8409.1.S1_at	hypothetical protein LOC711549	Other functions	2.44495	0.0276356
MmugDNA.33481.1.S1_at	hypothetical protein LOC711961	Other functions	1.86204	0.0291283
MmugDNA.19702.1.S1_at	hypothetical protein LOC712091	Other functions	2.12601	0.0387151
MmugDNA.42933.1.S1_at	hypothetical protein LOC712344	Other functions	1.6911	0.000666703
MmugDNA.30944.1.S1_at	hypothetical protein LOC712358	Other functions	3.15052	0.0459631
MmuSTS.2831.1.S1_at	hypothetical protein LOC712466	Other functions	2.56491	0.023971
MmugDNA.38430.1.S1_at	hypothetical protein LOC712534	Other functions	3.11487	0.0476251
MmugDNA.23246.1.S1_at	hypothetical protein LOC712879	Other functions	1.91198	0.0123083
MmugDNA.33970.1.S1_at	hypothetical protein LOC713060	Other functions	2.79527	0.00238798
MmugDNA.39984.1.S1_at	hypothetical protein LOC713402	Other functions	2.60695	0.0152506
MmugDNA.6894.1.S1_at	hypothetical protein LOC713540	Other functions	3.16423	0.00439917
MmugDNA.43371.1.S1_at	hypothetical protein LOC713974	Other functions	2.19499	0.033687
MmugDNA.14065.1.S1_at	hypothetical protein LOC714323	Other functions	2.78092	0.0492712
MmugDNA.20962.1.S1_at	hypothetical protein LOC714507	Other functions	5.21502	0.0191347
MmugDNA.30875.1.S1_at	hypothetical protein LOC714511	Other functions	1.69123	0.0328801
MmugDNA.36000.1.S1_at	hypothetical protein LOC715092	Other functions	3.17053	0.0206663
MmugDNA.12893.1.S1_at	hypothetical protein LOC715405	Other functions	1.61645	0.0197555
MmugDNA.35954.1.S1_at	hypothetical protein LOC716169	Other functions	2.65861	0.00507173
MmuSTS.3982.1.S1_at	hypothetical protein LOC716169	Other functions	3.00139	0.00198507
MmugDNA.32915.1.S1_at	hypothetical protein LOC716931	Other functions	9.20917	0.0422666
MmugDNA.27310.1.S1_at	hypothetical protein LOC717131	Other functions	2.35731	0.0289264
MmugDNA.16452.1.S1_s_at	hypothetical protein LOC717219	Other functions	1.99896	0.0231251
MmugDNA.25267.1.S1_at	hypothetical protein LOC717554	Other functions	1.88156	0.0430727
MmugDNA.34449.1.S1_at	hypothetical protein LOC717727	Other functions	3.47641	0.0203846
MmugDNA.40386.1.S1_at	hypothetical protein LOC718008	Other functions	2.31123	0.042057
MmugDNA.32434.1.S1_at	hypothetical protein LOC718958	Other functions	2.0311	0.037553
MmuSTS.188.1.S1_at	hypothetical protein LOC719594	Other functions	1.73677	0.000786129
MmugDNA.38562.1.S1_at	hypothetical protein LOC721382	Other functions	4.08421	0.0315504
MmugDNA.27528.1.S1_at	hypothetical protein LOC722191	Other functions	3.42672	0.0198327
MmugDNA.25030.1.S1_at	hypothetical protein LOC722627	Other functions	1.81734	0.0451494
MmugDNA.13411.1.S1_at	hypothetical protein MGC16275	Other functions	6.56452	0.0098431
MmugDNA.43413.1.S1_at	immunoglobin superfamily, member 21	Other functions	3.1038	0.0181446
MmugDNA.32218.1.S1_at	inositol 1,4,5-triphosphate receptor interacting protein-like 2	Other functions	2.56071	0.0141472
MmugDNA.23936.1.S1_at	interferon responsive gene 15	Other functions	6.1117	0.0171612
MmugDNA.33763.1.S1_at	keratin 8 pseudogene 12	Other functions	2.77099	0.0248411
MmugDNA.6609.1.S1_at	KIAA0090	Other functions	1.92442	0.0236172
MmugDNA.14345.1.S1_s_at	KIAA0494	Other functions	3.20101	0.0351456
MmugDNA.23845.1.S1_at	KIAA0528	Other functions	4.2786	0.0328144
MmugDNA.42167.1.S1_at	KIAA0562	Other functions	1.75345	0.0429445
MmugDNA.26500.1.S1_at	KIAA0564 protein	Other functions	2.16492	0.0101262
MmugDNA.9595.1.S1_at	KIAA0748	Other functions	2.52926	0.0172151
MmugDNA.43553.1.S1_at	KIAA1211	Other functions	2.60673	0.03642
MmugDNA.43556.1.S1_at	KIAA1211	Other functions	2.25584	0.0398568
MmuSTS.1443.1.S1_at	lamin A/C	Other functions	1.9743	0.00810442
MmugDNA.29276.1.S1_at	leucine rich repeat containing 40	Other functions	3.12236	0.0440123
MmugDNA.37822.1.S1_at	leucine rich repeat containing 9	Other functions	4.36771	0.0266924
MmugDNA.15501.1.S1_at	leucine zipper protein 1	Other functions	2.31074	0.0191664
MmugDNA.515.1.S1_at	leukocyte receptor cluster (LRC) member 8	Other functions	2.24921	0.017542
MmugDNA.19260.1.S1_at	metastasis associated lung adenocarcinoma transcript 1 (non-protein coding)	Other functions	2.51487	0.00399717
MmugDNA.37784.1.S1_at	microfibrillar associated protein 5	Other functions	3.32863	0.00669065
MmugDNA.28582.1.S1_at	myosin IIIB	Other functions	2.11469	0.0324598
MmugDNA.13964.1.S1_at	non-protein coding RNA 84	Other functions	1.93034	0.0155142
MmugDNA.6155.1.S1_at	nucleolar complex associated 3 homolog (S. cerevisiae)	Other functions	2.72839	0.0342109
MmugDNA.16758.1.S1_at	P antigen family, member 5 (prostate associated)	Other functions	3.09682	0.0168323
MmugDNA.10897.1.S1_s_at	PHD finger protein 20-like 1	Other functions	1.60714	0.0474292
MmugDNA.6241.1.S1_at	PHD finger protein 20-like 1	Other functions	1.56408	0.0466853
MmugDNA.15404.1.S1_s_at	phosphatase and actin regulator 4	Other functions	2.40752	0.0041096
MmugDNA.25746.1.S1_at	phospholipase A2, group XIIB	Other functions	2.85021	0.00505879
MmugDNA.35679.1.S1_at	phospholysine phosphohistidine inorganic pyrophosphate phosphatase	Other functions	1.62698	0.047071
MmugDNA.10924.1.S1_at	pleckstrin homology domain containing, family A member 6	Other functions	1.92257	0.0463964
MmuSTS.1787.1.S1_at	plexin domain containing 2	Other functions	2.13115	0.0193863
MmugDNA.43507.1.S1_at	pregnancy-zone protein	Other functions	3.01865	0.00414292
MmugDNA.29631.1.S1_at	premature ovarian failure, 1B	Other functions	4.3959	0.00769296
MmugDNA.618.1.S1_at	prolactin receptor	Other functions	2.09475	0.0368198
MmugDNA.15181.1.S1_at	proline rich 15	Other functions	3.07394	0.0468421
MmugDNA.36754.1.S1_at	proline rich 3	Other functions	3.50904	0.0464738
MmugDNA.17723.1.S1_at	ras homolog gene family, member H	Other functions	3.87839	0.0190332
MmugDNA.18526.1.S1_at	ribonuclease L	Other functions	2.01119	0.0230716
MmugDNA.26727.1.S1_at	ribonucleoprotein, PTB-binding 2	Other functions	2.64015	0.0440599
MmugDNA.38428.1.S1_at	ribonucleoprotein, PTB-binding 2	Other functions	2.25127	0.00300098
MmugDNA.20118.1.S1_at	ring finger and CHY zinc finger domain containing 1	Other functions	1.74311	0.0224948
MmugDNA.23674.1.S1_at	ring finger protein 19A	Other functions	2.55367	0.0324476
MmugDNA.19125.1.S1_at	ropporin 1-like	Other functions	2.7669	0.0348743
MmugDNA.3945.1.S1_at	sarcoglycan, beta (43kDa dystrophin-associated glycoprotein)	Other functions	1.84753	0.0441312
MmugDNA.8833.1.S1_at	SEC62 homolog (S. cerevisiae)	Other functions	1.85081	0.00157626
MmuSTS.4328.1.S1_at	serpin peptidase inhibitor, clade E (nexin, plasminogen activator inhibitor type 1), member 2	Other functions	2.2411	0.0387151
MmugDNA.15709.1.S1_at	similar to Anionic trypsin-1 precursor (Anionic trypsin I) (Pretrypsinogen I)	Other functions	1.69719	0.0195075
MmugDNA.11985.1.S1_at	similar to asparagine-linked glycosylation 2	Other functions	1.64596	0.038892
MmugDNA.38828.1.S1_at	similar to AT hook, DNA binding motif, containing 1	Other functions	2.25058	0.0325846
Mmu.11640.1.S1_at	similar to basigin isoform 1	Other functions	1.9237	0.0469726
MmugDNA.38761.1.S1_x_at	similar to BTE-binding protein 4	Other functions	2.11562	0.0482104
MmugDNA.12421.1.S1_at	similar to C05G5.5	Other functions	5.60934	0.0249918
MmugDNA.21745.1.S1_at	similar to centaurin, gamma 3	Other functions	2.45232	0.0313258
MmugDNA.31340.1.S1_at	similar to CG10038-PB, isoform B	Other functions	1.53864	0.0469023
MmugDNA.9871.1.S1_at	similar to CG13625-PA	Other functions	1.93117	0.0265362
MmugDNA.28014.1.S1_at	similar to CG13957-PA	Other functions	1.98065	0.0231119
MmugDNA.10076.1.S1_at	similar to CG14480-PA	Other functions	1.75269	0.016678
MmuSTS.3020.1.S1_s_at	similar to CG15916-PA	Other functions	2.01746	0.0429997
MmugDNA.34713.1.S1_at	similar to CG16979-PA	Other functions	1.74153	0.00335284
MmugDNA.30200.1.S1_at	similar to CG18631-PA	Other functions	1.69217	0.0140473
MmuSTS.3219.1.S1_at	similar to CG18659-PA, isoform A	Other functions	1.75741	0.0467429
MmugDNA.28700.1.S1_at	similar to CG2839-PA	Other functions	2.10056	0.00936326
MmugDNA.28967.1.S1_at	similar to CG30387-PC, isoform C	Other functions	2.7309	0.0397952
MmugDNA.11722.1.S1_at	similar to CG31643-PA	Other functions	1.76325	0.0209845
MmugDNA.2765.1.S1_at	similar to CG31855-PA	Other functions	2.62985	0.0437647
MmugDNA.23998.1.S1_at	similar to CG32226-PA	Other functions	2.13297	0.0246287
MmunewRS.219.1.S1_at	similar to CG32662-PA	Other functions	4.71681	0.0181318
Mmu.8810.2.S1_at	similar to CG3520-PA	Other functions	1.52135	0.0327209
MmugDNA.29375.1.S1_at	similar to CG3520-PA	Other functions	1.9703	0.0343995
MmugDNA.35110.1.S1_at	similar to CG6903-PA	Other functions	2.23019	0.0314764
MmugDNA.17513.1.S1_at	similar to CG6954-PA	Other functions	2.49703	0.041772
MmugDNA.3396.1.S1_at	similar to CG8312-PA, isoform A	Other functions	3.06874	0.0058204
MmugDNA.28412.1.S1_at	similar to CG9005-PA	Other functions	1.78889	0.00116929
MmugDNA.9075.1.S1_at	similar to chromosome 14 open reading frame 106	Other functions	2.75368	0.0278977
MmugDNA.190.1.S1_at	similar to chromosome 9 open reading frame 77 isoform 2	Other functions	2.25087	0.019953
MmugDNA.33330.1.S1_at	similar to cob(I)alamin adenosyltransferase	Other functions	1.9119	0.0275357
MmugDNA.7567.1.S1_at	similar to coiled-coil domain containing 55	Other functions	1.63313	0.032685
MmuSTS.3428.1.S1_at	similar to collagen, type X, alpha 1 precursor	Other functions	1.91467	0.0475316
MmuSTS.4029.1.S1_at	similar to decay accelerating factor for complement	Other functions	3.08866	0.0425046
MmuSTS.4070.1.S1_at	similar to desmocollin 2 isoform Dsc2a preproprotein	Other functions	2.09759	0.0356576
MmugDNA.40828.1.S1_at	similar to DNA polymerase zeta catalytic subunit (Seizure-related protein 4)	Other functions	3.42473	0.0222627
MmugDNA.28916.1.S1_at	similar to dual specificity phosphatase 15 isoform a	Other functions	3.6899	0.00800937
MmugDNA.41541.1.S1_at	similar to E2F-associated phosphoprotein (EAPP)	Other functions	1.92991	0.0403578
MmugDNA.39580.1.S1_at	similar to ephrin receptor EphA5 isoform b	Other functions	2.05527	0.0466275
MmuSTS.4129.1.S1_at	similar to Eukaryotic translation initiation factor 4B (eIF-4B)	Other functions	1.57371	0.0143862
MmugDNA.6693.1.S1_at	similar to EVIN1	Other functions	5.84972	0.0304607
MmugDNA.31180.1.S1_at	similar to F28B3.5a	Other functions	1.53854	0.00650045
MmugDNA.41451.1.S1_at	similar to F33H2.6	Other functions	2.76846	0.0337404
MmugDNA.42227.1.S1_at	similar to F33H2.6	Other functions	2.14742	0.0264807
MmuSTS.966.1.S1_at	similar to fucosidase, alpha-L- 2, plasma	Other functions	2.085	0.0235323
MmugDNA.29936.1.S1_at	similar to furry CG32045-PB, isoform B	Other functions	1.70884	0.0421044
MmugDNA.14153.1.S1_at	similar to galectin 8 isoform a	Other functions	1.96047	0.0219941
MmugDNA.9557.1.S1_s_at	similar to glycine cleavage system protein H (aminomethyl carrier)	Other functions	1.59819	0.0410903
MmugDNA.8769.1.S1_at	similar to Guanine nucleotide-binding protein G(I)/G(S)/G(T) beta subunit 1 (Transducin beta chain 1)	Other functions	2.8219	0.0462945
MmugDNA.37078.1.S1_at	similar to Hemoglobin zeta subunit (Hemoglobin zeta chain) (Zeta-globin) (HBAZ)	Other functions	1.74573	0.0436345
MmugDNA.468.1.S1_at	similar to Homeobox protein Hox-C9 (Hox-3.2)	Other functions	2.14232	0.0220794
MmuSTS.3671.1.S1_at	similar to human epididymis-specific 3 beta precursor; similar to human epididymis-specific 3 alpha precursor	Other functions	1.70362	0.0455093
MmugDNA.17838.1.S1_at	similar to hydroxyacyl dehydrogenase, subunit B	Other functions	2.57726	0.00515073
MmuSTS.1354.1.S1_at	similar to Laminin beta-3 chain precursor (Laminin 5 beta 3) (Laminin B1k chain) (Kalinin B1 chain)	Other functions	4.46131	0.0279278
MmugDNA.5930.1.S1_at	similar to leucine zipper and CTNNBIP1 domain containing	Other functions	3.15735	0.0307053
MmugDNA.7381.1.S1_at	similar to Leukocyte-specific transcript 1 protein (B144 protein)	Other functions	3.16618	0.0096817
MmuSTS.1186.1.S1_at	similar to lysyl hydroxylase precursor	Other functions	1.84416	0.0214277
MmugDNA.19219.1.S1_at	similar to matrix metalloproteinase 16 isoform 2 preproprotein	Other functions	2.43346	0.0327872
MmugDNA.17793.1.S1_at	similar to melanoma antigen family A, 11 isoform a	Other functions	3.20706	0.0495166
MmugDNA.42403.1.S1_at	similar to membrane protein, palmitoylated 5	Other functions	3.19085	0.0189545
MmugDNA.19860.1.S1_s_at	similar to metallothionein 1X	Other functions	3.09152	0.0465364
MmugDNA.32371.1.S1_at	similar to mitogen-activated protein kinase associated protein 1 isoform 2	Other functions	3.4055	0.00398556
MmugDNA.24440.1.S1_at	similar to myosin, heavy polypeptide 14	Other functions	3.55499	0.039782
Mmu.4443.9.S1_x_at	similar to NADH-ubiquinone oxidoreductase chain 1 (NADH dehydrogenase subunit 1)	Other functions	1.89999	0.0326642
MmugDNA.23861.1.S1_at	similar to neural precursor cell expressed, developmentally down-regulated 9 isoform 1	Other functions	3.31775	0.00189029
MmugDNA.17650.1.S1_at	similar to neurofibromin 2 isoform 2	Other functions	1.99453	0.0455549
MmugDNA.24798.1.S1_at	similar to peptidoglycan recognition protein-I-alpha precursor	Other functions	3.29381	0.00839093
MmugDNA.2330.1.S1_at	similar to peptidylprolyl isomerase A isoform 1	Other functions	1.54374	0.0172057
MmugDNA.31390.1.S1_at	similar to pleckstrin homology domain containing, family H (with MyTH4 domain) member 2	Other functions	1.81784	0.0407822
MmugDNA.9856.1.S1_at	similar to potassium channel tetramerisation domain containing 6	Other functions	2.11858	0.00617803
MmugDNA.37587.1.S1_at	similar to prophet of Pit1, paired-like homeodomain transcription factor	Other functions	4.07871	0.0444178
MmugDNA.29670.1.S1_at	similar to protease inhibitor 15 preproprotein	Other functions	3.20589	0.0351568
MmugDNA.16913.1.S1_at	similar to Protein C1orf43 (Hepatitis C virus NS5A-transactivated protein 4) (Protein NICE-3) (S863-3)	Other functions	1.53615	0.0146661
MmugDNA.4674.1.S1_at	similar to Protein C21orf51 homolog	Other functions	2.10084	0.00107551
MmugDNA.30384.1.S1_s_at	similar to Protein C7orf10 (Dermal papilla-derived protein 13)	Other functions	4.84386	0.0426813
MmugDNA.11036.1.S1_at	similar to Protein C9orf55	Other functions	1.84124	0.0356346
MmugDNA.2816.1.S1_at	similar to Protein C9orf7	Other functions	3.57336	0.0257348
MmugDNA.7779.1.S1_at	similar to Protein KIAA0247 precursor	Other functions	1.95701	0.00193601
MmugDNA.21298.1.S1_at	similar to Protein KIAA0494	Other functions	1.7418	0.00148179
MmugDNA.29517.1.S1_at	similar to Protein KIAA1219	Other functions	1.76427	0.0233812
MmugDNA.10922.1.S1_at	similar to R07E5.12	Other functions	1.81816	0.0499302
MmugDNA.32886.1.S1_at	similar to RIKEN cDNA 2810451A06	Other functions	1.95237	0.0438539
MmugDNA.1808.1.S1_at	similar to ring finger protein 32	Other functions	2.70511	0.0162962
MmugDNA.12063.1.S1_at	similar to SMT3 suppressor of mif two 3 homolog 1	Other functions	4.02951	0.0319762
MmugDNA.30601.1.S1_at	similar to SYAP1 protein	Other functions	2.21608	0.03521
MmugDNA.7488.1.S1_at	similar to tetratricopeptide repeat domain 17	Other functions	2.26927	0.0186262
MmugDNA.20569.1.S1_at	similar to titin isoform N2-A	Other functions	3.64191	0.0140118
MmugDNA.31395.1.S1_at	similar to TPR domain, ankyrin-repeat and coiled-coil-containing	Other functions	3.76594	0.0400597
MmugDNA.3847.1.S1_at	similar to TPR repeat-containing protein KIAA1043	Other functions	3.80112	0.0485146
MmugDNA.7438.1.S1_at	similar to transmembrane 4 L six family member 20	Other functions	3.00027	0.0478467
MmuSTS.2048.1.S1_at	similar to Transmembrane gamma-carboxyglutamic acid protein 2 precursor (Proline-rich Gla protein 2) (Proline-rich gamma-carboxyglutamic acid protein 2)	Other functions	2.41556	0.0269653
MmugDNA.6024.1.S1_at	similar to transmembrane protein 45B	Other functions	2.27473	0.0321935
MmugDNA.37454.1.S1_at	similar to transmembrane protein 56	Other functions	2.76999	0.0185916
MmugDNA.34471.1.S1_at	similar to unc-84 homolog A	Other functions	2.07871	0.0487807
MmunewRS.496.1.S1_at	similar to UPF0279 protein C14orf129	Other functions	1.81083	0.0347321
MmugDNA.28625.1.S1_at	similar to without children CG5965-PA	Other functions	1.96877	0.0201526
MmugDNA.4432.1.S1_at	similar to X Kell blood group precursor-related family, member 8	Other functions	1.99316	0.0268639
MmugDNA.6115.1.S1_at	similar to XAGE-3 protein	Other functions	3.0441	0.0243025
MmugDNA.6961.1.S1_s_at	similar to Y55F3AM.9	Other functions	2.43991	0.0281911
MmugDNA.7688.1.S1_s_at	similar to Yip1 domain family, member 6	Other functions	1.95712	0.013384
MmugDNA.25800.1.S1_at	similar to zinc finger protein 258; hypothetical protein LOC711477	Other functions	3.21479	0.02543
MmugDNA.41342.1.S1_s_at	similar to zinc finger protein 291	Other functions	1.81213	0.0393277
MmugDNA.31685.1.S1_at	similar to zinc finger protein 622	Other functions	1.77578	0.0138882
MmugDNA.19541.1.S1_at	sine oculis binding protein homolog (Drosophila)	Other functions	4.55569	0.0256048
MmugDNA.16276.1.S1_at	SLAIN motif family, member 2	Other functions	1.91612	0.0291912
MmugDNA.38200.1.S1_at	sortilin-related VPS10 domain containing receptor 2	Other functions	5.02095	0.0155577
MmugDNA.16489.1.S1_at	spastic paraplegia 11 (autosomal recessive)	Other functions	1.86461	0.0415574
MmuSTS.4046.1.S1_at	sperm associated antigen 1	Other functions	1.79918	0.0300796
Mmu.1738.2.S1_at	sperm associated antigen 11	Other functions	4.29448	0.0482328
MmugDNA.38974.1.S1_at	S-phase cyclin A-associated protein in the ER	Other functions	3.41402	0.040275
MmugDNA.32454.1.S1_s_at	surfactant protein C	Other functions	2.9239	0.0432399
MmugDNA.41680.1.S1_at	synapsin II	Other functions	4.01039	0.0157615
MmugDNA.22154.1.S1_at	synaptojanin 2 binding protein	Other functions	1.60765	0.0304725
MmugDNA.34994.1.S1_s_at	synaptojanin 2 binding protein	Other functions	2.67698	0.030995
MmunewRS.670.1.S1_at	taste receptor, type 2, member 20	Other functions	3.92999	0.0448164
MmuSTS.778.1.S1_at	taste receptor, type 2, member 20	Other functions	2.48529	0.0122321
MmugDNA.41139.1.S1_at	TBC1 domain family, member 23	Other functions	1.87701	0.0424904
MmugDNA.4539.1.S1_at	tetratricopeptide repeat domain 15	Other functions	3.14387	0.0138511
Mmu.9720.1.S1_at	tetratricopeptide repeat domain 35	Other functions	1.56201	0.0183558
MmugDNA.15321.1.S1_at	tetratricopeptide repeat domain 39B	Other functions	2.85847	0.0327977
MmugDNA.29173.1.S1_at	tetratricopeptide repeat domain 39B	Other functions	5.88823	0.0244167
MmugDNA.37470.1.S1_at	THAP domain containing 4	Other functions	1.57719	0.00982955
MmugDNA.24436.1.S1_at	thioesterase superfamily member 5	Other functions	3.85747	0.0417543
MmuSTS.1181.1.S1_at	titin-cap (telethonin)	Other functions	2.17356	0.0462124
MmugDNA.17698.1.S1_at	TL132 protein	Other functions	4.69178	0.00604524
MmugDNA.29001.1.S1_at	transmembrane 9 superfamily member 3	Other functions	1.83915	0.047883
MmugDNA.35783.1.S1_at	transmembrane BAX inhibitor motif containing 1	Other functions	1.88375	0.00576508
MmugDNA.9214.1.S1_at	transmembrane BAX inhibitor motif containing 4	Other functions	3.84856	0.0368458
MmugDNA.42368.1.S1_at	transmembrane protein 132A	Other functions	2.76723	0.0428201
MmugDNA.7282.1.S1_at	transmembrane protein 140	Other functions	2.08717	0.00131219
MmugDNA.3111.1.S1_at	transmembrane protein 144	Other functions	1.6715	0.00463511
MmugDNA.30349.1.S1_at	transmembrane protein 33	Other functions	1.81847	0.044324
MmuSTS.193.1.S1_s_at	transmembrane protein 41A	Other functions	2.27238	0.0147508
MmugDNA.4737.1.S1_at	transmembrane protein 43	Other functions	3.19315	0.0212744
MmugDNA.13048.1.S1_at	transmembrane protein 87B	Other functions	1.57608	0.0183002
MmugDNA.40476.1.S1_at	transmembrane protein 87B	Other functions	2.31776	0.0155333
MmugDNA.33809.1.S1_at	tripartite motif-containing 44	Other functions	3.0869	0.0341845
MmugDNA.12276.1.S1_at	tubulin, gamma complex associated protein 3	Other functions	1.70542	0.0264178
MmugDNA.5347.1.S1_at	tumor protein p53 inducible nuclear protein 2	Other functions	2.05792	0.0327136
MmugDNA.10015.1.S1_at	UHRF1 binding protein 1-like	Other functions	2.88064	0.0248032
MmugDNA.39061.1.S1_at	vaccinia related kinase 3	Other functions	1.60711	0.0396379
MmugDNA.41769.1.S1_at	VENT homeobox (Xenopus laevis) pseudogene 1	Other functions	2.38938	0.042467
MmugDNA.20063.1.S1_at	WD repeat domain 26	Other functions	3.8041	0.0371965
Mmu.7474.1.S1_x_at	WW domain binding protein 2	Other functions	1.61509	0.0333693
MmugDNA.26867.1.S1_at	Xg blood group	Other functions	4.62784	0.0355297
MmugDNA.12006.1.S1_at	zinc finger CCCH-type containing 11A	Other functions	3.8345	0.02123
MmugDNA.22542.1.S1_at	zinc finger protein 204 pseudogene	Other functions	1.85511	0.0186554
MmugDNA.12249.1.S1_at	adducin 3 (gamma)	Reg of Actin cytoskeleton	4.05904	0.0102871
MmugDNA.6722.1.S1_at	ARP2 actin-related protein 2 homolog (yeast)	Reg of Actin cytoskeleton	2.20165	0.0303712
MmugDNA.4060.1.S1_at	destrin	Reg of Actin cytoskeleton	1.57514	0.0132494
MmugDNA.9774.1.S1_s_at	dynactin 4 (p62)	Reg of Actin cytoskeleton	1.79053	0.0324294
MmuSTS.2657.1.S1_at	filamin B, beta (actin binding protein 278)	Reg of Actin cytoskeleton	2.41884	0.0359436
MmugDNA.42458.1.S1_at	inverted formin, FH2 and WH2 domain containing	Reg of Actin cytoskeleton	3.06212	0.0028442
Mmu.10988.1.S1_at	keratin 20	Reg of Actin cytoskeleton	3.17766	0.040213
MmugDNA.16343.1.S1_at	KIAA0284	Reg of Actin cytoskeleton	2.28171	0.037756
MmugDNA.3115.1.S1_at	metastasis suppressor 1	Reg of Actin cytoskeleton	4.69772	0.0443182
MmugDNA.19622.1.S1_at	polyamine modulated factor 1 binding protein 1	Reg of Actin cytoskeleton	2.4465	0.0405075
MmugDNA.42102.1.S1_at	SAR1 homolog B (S. cerevisiae)	Reg of Actin cytoskeleton	1.62533	0.015958
MmugDNA.35736.1.S1_at	similar to apoptosis-inducing factor (AIF)-like mitchondrion-associated inducer of death	Reg of Actin cytoskeleton	2.42363	0.0467941
MmugDNA.22163.1.S1_at	similar to calcyclin binding protein; calcyclin binding protein	Reg of Actin cytoskeleton	1.72103	0.0375937
MmuSTS.3489.1.S1_at	similar to CD68 antigen	Reg of Actin cytoskeleton	1.88125	0.0455348
MmuSTS.1585.1.S1_at	similar to junction-mediating and regulatory protein	Reg of Actin cytoskeleton	2.27948	0.0319897
MmunewRS.49.1.S1_at	similar to Rho GTPase activating protein 15	Reg of Actin cytoskeleton	2.76096	0.0368605
MmuSTS.1626.1.S1_at	similar to thyroid hormone receptor interactor 10	Reg of Actin cytoskeleton	1.95825	0.0284137
MmugDNA.4513.1.S1_at	similar to twinfilin isoform 1	Reg of Actin cytoskeleton	2.81169	0.0357363
MmugDNA.40595.1.S1_at	similar to villin 2	Reg of Actin cytoskeleton	3.88638	0.00135104
MmuSTS.4635.1.S1_at	similar to WAS protein family, member 2	Reg of Actin cytoskeleton	1.53736	0.00699517
MmunewRS.648.1.S1_at	slingshot homolog 1 (Drosophila)	Reg of Actin cytoskeleton	2.68967	0.0361036
MmuSTS.2210.1.S1_at	slingshot homolog 3 (Drosophila)	Reg of Actin cytoskeleton	1.58043	0.0214928
MmuSTS.4488.1.S1_at	spectrin, beta, non-erythrocytic 1	Reg of Actin cytoskeleton	2.78801	0.00949668
MmugDNA.26068.1.S1_at	tektin 4	Reg of Actin cytoskeleton	4.4725	0.0306977
MmuSTS.2556.1.S1_at	tropomodulin 3 (ubiquitous)	Reg of Actin cytoskeleton	1.86894	0.00647055
MmugDNA.41977.1.S1_at	tropomyosin 3	Reg of Actin cytoskeleton	2.63817	0.033931
MmugDNA.2559.1.S1_at	tubulin folding cofactor E-like	Reg of Actin cytoskeleton	2.05764	0.0180924
MmugDNA.25970.1.S1_at	villin-like	Reg of Actin cytoskeleton	2.76289	0.0432321
MmugDNA.214.1.S1_at	WAS/WASL interacting protein family, member 2	Reg of Actin cytoskeleton	2.12754	0.011342
MmugDNA.43025.1.S1_at	WAS/WASL interacting protein family, member 2	Reg of Actin cytoskeleton	2.30151	0.00871784
MmugDNA.29331.1.S1_at	WD repeat domain 1	Reg of Actin cytoskeleton	1.59031	0.00348471
MmugDNA.11328.1.S1_at	activating transcription factor 3	Transcription	2.8096	0.0491045
MmugDNA.20014.1.S1_at	activating transcription factor 6	Transcription	2.66528	0.0448061
MmugDNA.15555.1.S1_at	activating transcription factor 6 beta	Transcription	5.68292	0.0170216
MmugDNA.455.1.S1_at	additional sex combs like 2 (Drosophila)	Transcription	1.96566	0.0383329
MmugDNA.31490.1.S1_at	AF4/FMR2 family, member 1	Transcription	4.16287	0.0143018
MmugDNA.9486.1.S1_at	AF4/FMR2 family, member 2	Transcription	2.0027	0.0237481
MmugDNA.40852.1.S1_at	arginine-glutamic acid dipeptide (RE) repeats	Transcription	2.93124	0.0285169
MmugDNA.28087.1.S1_at	AT rich interactive domain 1B (SWI1-like)	Transcription	1.51712	0.0394474
MmugDNA.2489.1.S1_at	ataxin 1	Transcription	1.81587	0.0199137
MmugDNA.38566.1.S1_at	ataxin 2-binding protein 1	Transcription	9.80411	0.00469727
MmugDNA.11001.1.S1_at	B double prime 1, subunit of RNA polymerase III transcription initiation factor IIIB	Transcription	1.5734	0.00389948
MmuSTS.3202.1.S1_at	B-cell CLL/lymphoma 3	Transcription	1.67548	0.00431292
MmuSTS.3402.1.S1_at	CCAAT/enhancer binding protein (C/EBP), gamma	Transcription	1.94058	0.0425971
MmugDNA.6761.1.S1_at	cell division cycle and apoptosis regulator 1	Transcription	1.85491	0.0438843
MmugDNA.6761.1.S1_x_at	cell division cycle and apoptosis regulator 1	Transcription	2.49239	0.00496037
MmugDNA.16145.1.S1_at	clock homolog (mouse)	Transcription	1.72912	0.047485
MmugDNA.19065.1.S1_at	cone-rod homeobox	Transcription	2.37745	0.0393728
MmugDNA.8695.1.S1_at	coronin, actin binding protein, 2A	Transcription	2.06491	0.0367909
MmugDNA.10625.1.S1_at	DEAD (Asp-Glu-Ala-Asp) box polypeptide 17	Transcription	7.03065	0.0438284
MmugDNA.30785.1.S1_at	DENN/MADD domain containing 4A	Transcription	2.3949	0.0249714
MmuSTS.3557.1.S1_at	DNA (cytosine-5-)-methyltransferase 3 beta	Transcription	1.90268	0.01737
MmugDNA.26647.1.S1_at	DOT1-like, histone H3 methyltransferase	Transcription	2.27161	0.00246629
MmuSTS.1309.1.S1_at	doublesex and mab-3 related transcription factor 2	Transcription	4.3164	0.0428917
MmugDNA.10815.1.S1_at	early growth response 1	Transcription	2.83237	0.0245638
MmugDNA.7961.1.S1_at	exosome component 3	Transcription	1.87404	0.0219208
MmugDNA.38176.1.S1_at	far upstream element (FUSE) binding protein 1	Transcription	2.10572	0.04551
MmugDNA.16660.1.S1_at	forkhead box P2	Transcription	3.77094	0.0219288
MmugDNA.29634.1.S1_at	forkhead box P4	Transcription	1.73735	0.0405958
MmugDNA.28352.1.S1_s_at	hepatoma-derived growth factor (high-mobility group protein 1-like)	Transcription	1.61489	0.00970093
MmugDNA.12526.1.S1_at	heterogeneous nuclear ribonucleoprotein M	Transcription	6.4835	0.00666042
MmugDNA.4777.1.S1_at	HOP homeobox	Transcription	3.70245	0.0158134
MmugDNA.37608.1.S1_at	hypermethylated in cancer 2	Transcription	2.16097	0.0325707
MmugDNA.32836.1.S1_at	influenza virus NS1A binding protein	Transcription	4.54787	0.0276078
MmugDNA.27203.1.S1_at	IQ motif and WD repeats 1	Transcription	2.06079	0.0464978
MmugDNA.34169.1.S1_at	jumonji domain containing 1C	Transcription	1.639	0.0193462
MmugDNA.17506.1.S1_at	kelch domain containing 2	Transcription	1.74278	0.0407407
MmugDNA.19628.1.S1_at	Kruppel-like factor 10	Transcription	2.44919	0.0273403
MmugDNA.7756.1.S1_at	MAX binding protein	Transcription	1.8305	0.00439681
MmugDNA.25102.1.S1_at	MAX dimerization protein 1	Transcription	2.28077	0.0455416
MmugDNA.27240.1.S1_at	mediator complex subunit 18	Transcription	4.58146	0.0184896
MmuSTS.4158.1.S1_at	microspherule protein 1	Transcription	1.53397	0.0341961
MmuSTS.1759.1.S1_at	myelin transcription factor 1-like	Transcription	3.33416	0.0154254
MmugDNA.30294.1.S1_s_at	nuclear factor (erythroid-derived 2)-like 1	Transcription	2.31131	0.0449494
MmugDNA.43217.1.S1_at	nuclear receptor interacting protein 1	Transcription	2.5383	0.0363148
MmugDNA.1770.1.S1_at	nuclear receptor subfamily 3, group C, member 1 (glucocorticoid receptor)	Transcription	1.53349	0.0168966
MmugDNA.41687.1.S1_at	nuclear transcription factor Y, gamma	Transcription	3.118	0.0227391
MmugDNA.13230.1.S1_at	pancreatic and duodenal homeobox 1	Transcription	3.19	0.0174566
MmugDNA.39734.1.S1_at	peptidylprolyl isomerase domain and WD repeat containing 1	Transcription	3.54792	0.00770402
MmugDNA.20207.1.S1_at	peroxisome proliferator-activated receptor alpha	Transcription	3.55928	0.0186362
MmugDNA.4136.1.S1_at	peroxisome proliferator-activated receptor alpha	Transcription	2.2367	0.0191921
MmuSTS.1159.1.S1_at	PHD finger protein 12	Transcription	3.63675	0.0225098
MmugDNA.3957.1.S1_at	polybromo 1	Transcription	1.62341	0.0418795
MmugDNA.376.1.S1_at	polyhomeotic homolog 3 (Drosophila)	Transcription	3.90771	0.0240864
MmugDNA.14765.1.S1_at	polymerase I and transcript release factor	Transcription	2.29297	0.0281298
MmugDNA.3059.1.S1_at	POU class 4 homeobox 3	Transcription	2.09568	0.0252199
MmugDNA.42451.1.S1_at	ring finger protein 214	Transcription	4.15984	0.0189094
MmugDNA.6593.1.S1_at	SET binding factor 1	Transcription	2.68144	0.00914843
MmugDNA.28946.1.S1_at	sex comb on midleg-like 1 (Drosophila)	Transcription	1.75582	0.0441896
MmugDNA.43575.1.S1_at	similar to BTB (POZ) domain containing 15	Transcription	2.56332	0.0205392
MmuSTS.3566.1.S1_at	similar to calponin 1, basic, smooth muscle	Transcription	2.51548	0.0190953
MmuSTS.2349.1.S1_at	similar to carnitine acetyltransferase isoform 3 precursor	Transcription	2.86363	0.037222
MmugDNA.23488.1.S1_at	similar to coiled-coil domain containing 39	Transcription	2.07573	0.00663272
MmugDNA.13666.1.S1_at	similar to core 2 beta-1,6-N-acetylglucosaminyltransferase 3	Transcription	2.54785	0.00627215
MmugDNA.40043.1.S1_at	similar to dehydrogenase/reductase (SDR family) X-linked	Transcription	1.79725	0.0297002
MmugDNA.4223.1.S1_at	similar to echinoderm microtubule associated protein like 5	Transcription	2.48217	0.0494439
MmugDNA.42018.1.S1_at	similar to for proteasomal ATPase (SUG1)	Transcription	1.53028	0.0320824
MmugDNA.35589.1.S1_at	similar to hepatocellular carcinoma antigen gene 520	Transcription	2.43806	0.010266
MmugDNA.1533.1.S1_at	similar to HLA class II histocompatibility antigen, DM beta chain precursor (MHC class II antigen DMB)	Transcription	1.52522	0.0139517
MmugDNA.26962.1.S1_at	similar to homeobox B9	Transcription	2.60311	0.0169235
MmugDNA.16319.1.S1_at	similar to Importin alpha-2 subunit (Karyopherin alpha-2 subunit) (SRP1-alpha) (RAG cohort protein 1) (Pendulin) (Pore targeting complex 58 kDa subunit) (PTAC58) (Importin alpha P1)	Transcription	1.97407	0.0192931
MmugDNA.30283.1.S1_s_at	similar to Isocitrate dehydrogenase [NAD] subunit gamma, mitochondrial precursor (Isocitric dehydrogenase) (NAD(+)-specific	Transcription	1.65828	0.0276961
MmugDNA.6170.1.S1_at	similar to jumonji domain containing 3	Transcription	1.56748	0.0212296
MmugDNA.17436.1.S1_at	similar to junction plakoglobin	Transcription	2.68867	0.0212507
MmugDNA.17355.1.S1_at	similar to KPL2 protein isoform 1	Transcription	3.89534	0.0111186
MmuSTS.4499.1.S1_at	similar to lipocalin-interacting membrane receptor	Transcription	1.51644	0.00467247
MmugDNA.33761.1.S1_at	similar to N-myristoyltransferase 1	Transcription	1.52712	0.0215726
MmugDNA.41390.1.S1_at	similar to Peroxisomal membrane protein PMP34 (34 kDa peroxisomal membrane protein) (Solute carrier family 25 member 17)	Transcription	2.50959	0.0445028
MmugDNA.18721.1.S1_at	similar to poly(A) binding protein, cytoplasmic 1	Transcription	2.74855	0.0423458
MmuSTS.3409.1.S1_at	similar to prospero-related homeobox 1	Transcription	2.56371	0.0494262
Mmu.359.1.S1_at	similar to PRP39 pre-mRNA processing factor 39 homolog	Transcription	2.16422	0.0396469
MmugDNA.25213.1.S1_at	similar to RAR-related orphan receptor C isoform a	Transcription	2.2823	0.0101432
Mmu.8061.1.S1_at	similar to Retinitis pigmentosa 9 protein (Pim-1-associated protein) (PAP-1)	Transcription	3.96999	0.0325225
MmugDNA.11779.1.S1_at	similar to Sin3A associated protein p30-like	Transcription	1.61463	0.0166535
MmugDNA.42788.1.S1_at	similar to SLC2A4 regulator	Transcription	1.65031	0.00847081
MmuSTS.4190.1.S1_at	similar to small nuclear ribonucleoprotein polypeptide G	Transcription	1.55262	0.0349561
MmugDNA.22551.1.S1_at	similar to small nuclear RNA activating complex, polypeptide 5	Transcription	2.18164	0.0413432
MmugDNA.23990.1.S1_at	similar to suppressor of fused	Transcription	3.89438	0.047982
MmugDNA.23581.1.S1_at	similar to suppressor of Ty 6 homolog	Transcription	1.52804	0.0435723
MmugDNA.19054.1.S1_at	similar to SWI/SNF-related matrix-associated actin-dependent regulator of chromatin c2 isoform b	Transcription	3.08446	0.00933389
MmuSTS.4061.1.S1_s_at	similar to synovial sarcoma, X breakpoint 5 isoform a	Transcription	2.03394	0.025348
MmugDNA.27666.1.S1_at	similar to TBP-associated factor 4	Transcription	1.58326	0.0466805
MmugDNA.29157.1.S1_at	similar to teashirt family zinc finger 1	Transcription	1.81358	0.0228412
MmugDNA.14618.1.S1_at	similar to Transcription factor 7-like 2 (HMG box transcription factor 4) (T-cell-specific transcription factor 4) (TCF-4) (hTCF-4)	Transcription	2.99876	0.0239838
MmugDNA.14619.1.S1_at	similar to Transcription factor 7-like 2 (HMG box transcription factor 4) (T-cell-specific transcription factor 4) (TCF-4) (hTCF-4)	Transcription	3.05035	0.0172427
MmugDNA.22829.1.S1_at	similar to Transcription factor AP-1 (Activator protein 1) (AP1) (Proto-oncogene c-jun) (V-jun avian sarcoma virus 17 oncogene homolog) (Jun A) (AH119)	Transcription	3.36782	0.0211822
MmugDNA.40987.1.S1_s_at	similar to transcription termination factor-like protein	Transcription	1.55595	0.0283906
MmugDNA.16741.1.S1_at	similar to transducin-like enhancer protein 1	Transcription	3.06762	0.0421276
MmugDNA.205.1.S1_at	similar to visual system homeobox 1 protein isoform a	Transcription	2.06075	0.0245985
MmugDNA.13852.1.S1_at	similar to zinc finger and SCAN domain containing 5	Transcription	1.77551	0.0141858
MmugDNA.27526.1.S1_at	similar to zinc finger protein 218	Transcription	3.00294	0.0492153
MmuSTS.2630.1.S1_at	similar to zinc finger protein 295	Transcription	1.51966	0.0097597
MmugDNA.36344.1.S1_at	similar to zinc finger protein 33B	Transcription	3.71796	0.0115428
MmugDNA.2509.1.S1_at	similar to Zinc finger protein 37A (Zinc finger protein KOX21)	Transcription	1.7196	0.0481376
MmugDNA.10739.1.S1_at	similar to zinc finger protein 496	Transcription	4.02071	0.0186881
MmugDNA.30534.1.S1_at	similar to zinc finger protein 560	Transcription	3.57278	0.0427817
MmugDNA.28271.1.S1_at	similar to zinc finger protein 567	Transcription	4.1975	0.0236868
MmugDNA.30408.1.S1_at	similar to zinc finger protein 665	Transcription	4.78324	0.0135172
MmugDNA.31466.1.S1_at	similar to zinc finger protein 75	Transcription	1.53875	0.0477952
MmugDNA.40407.1.S1_at	similar to zinc finger protein 75	Transcription	2.20423	0.0462054
MmugDNA.25853.1.S1_at	small nuclear RNA activating complex, polypeptide 3, 50kDa	Transcription	7.71036	0.00743505
MmuSTS.3651.1.S1_at	Sp3 transcription factor	Transcription	1.81288	0.0234825
MmugDNA.26900.1.S1_at	SRY (sex determining region Y)-box 6	Transcription	1.72783	0.03715
MmugDNA.31514.1.S1_at	SRY (sex determining region Y)-box 6	Transcription	2.16949	0.0152334
MmugDNA.35037.1.S1_at	superkiller viralicidic activity 2-like 2 (S. cerevisiae)	Transcription	2.39447	0.00931444
MmugDNA.19379.1.S1_at	suppressor of variegation 4-20 homolog 1 (Drosophila)	Transcription	3.29349	0.0374823
MmugDNA.32410.1.S1_at	TAR DNA binding protein	Transcription	1.57131	0.0492373
MmugDNA.12730.1.S1_at	TBP-associated factor 6	Transcription	1.58506	0.00441865
MmugDNA.9196.1.S1_s_at	TMEM189-UBE2V1 readthrough transcript	Transcription	4.84959	0.0363428
MmugDNA.3307.1.S1_at	transcription factor 12	Transcription	1.79009	0.0119675
MmuSTS.4588.1.S1_at	transcription factor AP-2 beta (activating enhancer binding protein 2 beta)	Transcription	2.0904	2.6665e-05
MmugDNA.35011.1.S1_at	transcription factor AP-2 gamma	Transcription	2.01777	0.0337803
Mmu.2556.1.S1_at	transcription factor Dp-2 (E2F dimerization partner 2)	Transcription	1.86329	0.01975
MmugDNA.22547.1.S1_at	transcriptional adaptor 2 (ADA2 homolog, yeast)-like	Transcription	6.04372	0.00677116
MmugDNA.40808.1.S1_at	transducin (beta)-like 1Y-linked	Transcription	3.04822	0.0447266
MmugDNA.36782.1.S1_at	tRNA splicing endonuclease 2 homolog (S. cerevisiae)	Transcription	1.52864	0.00537271
MmuSTS.1668.1.S1_at	TWIST neighbor	Transcription	1.5534	0.028592
MmugDNA.32357.1.S1_at	WD repeats and SOF1 domain containing	Transcription	2.16346	0.0269827
Mmu.11289.1.S1_at	zinc finger and BTB domain containing 33	Transcription	3.27159	0.0095752
MmugDNA.1820.1.S1_at	zinc finger and BTB domain containing 43	Transcription	1.68579	0.00526225
MmugDNA.39396.1.S1_at	zinc finger and SCAN domain containing 10	Transcription	3.86495	0.00358559
MmuSTS.28.1.S1_at	zinc finger protein 10	Transcription	1.98419	0.0337723
MmugDNA.13145.1.S1_at	zinc finger protein 207	Transcription	4.81991	0.0452003
MmugDNA.37690.1.S1_at	zinc finger protein 208	Transcription	2.46865	0.0175792
MmugDNA.41420.1.S1_at	zinc finger protein 257	Transcription	2.77332	0.0497327
MmugDNA.5989.1.S1_at	zinc finger protein 33A	Transcription	5.71819	0.0281142
MmugDNA.33695.1.S1_at	zinc finger protein 34	Transcription	2.77415	0.00644315
MmugDNA.15431.1.S1_at	zinc finger protein 36, C3H type-like 1	Transcription	2.30864	0.0060401
MmugDNA.16625.1.S1_at	zinc finger protein 384	Transcription	1.6359	0.0106378
MmugDNA.6525.1.S1_at	zinc finger protein 407	Transcription	2.91682	0.0411303
MmugDNA.29433.1.S1_at	zinc finger protein 434	Transcription	2.15643	0.0285211
MmugDNA.28793.1.S1_at	zinc finger protein 462	Transcription	2.79086	0.0394086
MmugDNA.43076.1.S1_at	zinc finger protein 507	Transcription	1.87461	0.0372197
MmugDNA.11041.1.S1_at	zinc finger protein 542	Transcription	3.2524	0.0447713
MmunewRS.899.1.S1_at	zinc finger protein 585B	Transcription	3.32105	0.00659211
MmugDNA.31509.1.S1_at	zinc finger protein 599	Transcription	1.95341	0.00240456
MmugDNA.13137.1.S1_at	zinc finger protein 625	Transcription	2.40085	0.0155424
MmugDNA.7489.1.S1_at	zinc finger protein 701	Transcription	2.2432	0.0171811
MmugDNA.13291.1.S1_at	zinc finger protein 93	Transcription	1.7098	0.0288669
MmugDNA.16141.1.S1_s_at	zinc finger protein, X-linked	Transcription	1.69047	0.0414472
MmugDNA.3789.1.S1_at	zinc finger protein, X-linked	Transcription	1.7396	0.0476897
Mmu.11775.1.S1_at	zinc finger, MIZ-type containing 1	Transcription	1.98317	0.0334187
MmugDNA.29472.1.S1_at	zinc fingers and homeoboxes 2	Transcription	4.74763	0.0199422
MmugDNA.31930.1.S1_at	cytoplasmic polyadenylation element binding protein 2	Translation	2.79144	0.0321489
MmugDNA.7959.1.S1_at	DEAH (Asp-Glu-Ala-His) box polypeptide 29	Translation	1.794	0.0202399
MmugDNA.24598.1.S1_at	dihydrouridine synthase 4-like (S. cerevisiae)	Translation	2.03144	0.011919
MmugDNA.20703.1.S1_at	eukaryotic translation initiation factor 3, subunit L	Translation	3.99623	0.0419434
MmugDNA.32171.1.S1_s_at	eukaryotic translation initiation factor 4 gamma, 1	Translation	1.89254	0.0125451
MmugDNA.19322.1.S1_at	isoleucyl-tRNA synthetase	Translation	4.33317	0.0392184
MmugDNA.6158.1.S1_at	similar to 5,10-methylenetetrahydrofolate reductase	Translation	2.70518	0.0354966
MmugDNA.9129.1.S1_at	similar to 60S ribosomal protein L21	Translation	1.72724	0.044878
MmugDNA.41524.1.S1_at	similar to esterase 31	Translation	3.08468	0.0312
MmuSTS.1331.1.S1_at	similar to eukaryotic translation initiation factor 2, subunit 3 gamma, 52kDa	Translation	2.31868	0.00252397
MmugDNA.21074.1.S1_at	similar to insulin receptor substrate 2	Translation	1.91304	0.0484001
MmugDNA.26478.1.S1_at	similar to mitochondrial solute carrier-like protein	Translation	3.18119	0.0124622
Mmu.258.1.S1_s_at	similar to Ribonuclease UK114 (14.5 kDa translational inhibitor protein) (p14.5) (UK114 antigen homolog)	Translation	2.06358	0.0354832
MmugDNA.32804.1.S1_at	similar to ribosomal protein L31	Translation	1.59831	0.0207517
MmugDNA.5558.1.S1_at	similar to tRNA phosphotransferase 1 isoform 1	Translation	1.56695	0.0317041
MmugDNA.32277.1.S1_at	tRNA aspartic acid methyltransferase 1	Translation	2.34847	0.0175525
MmugDNA.28233.1.S1_at	tryptophanyl tRNA synthetase 2, mitochondrial	Translation	5.90019	0.0225278
MmugDNA.39176.1.S1_at	adaptor-related protein complex 1, sigma 3 subunit	Transport	1.9207	0.0407391
MmugDNA.31861.1.S1_at	ADP-ribosylation factor interacting protein 1	Transport	2.92923	0.0312723
MmugDNA.14566.1.S1_at	ADP-ribosylation factor-like 15	Transport	4.5698	0.0223505
MmugDNA.21518.1.S1_at	aquaporin 11	Transport	3.33254	0.0103612
MmugDNA.10682.1.S1_at	aquaporin 7	Transport	5.5104	0.0474202
MmugDNA.41859.1.S1_at	ArfGAP with FG repeats 1	Transport	1.5237	0.0191216
MmugDNA.32704.1.S1_at	ATPase, Ca++ transporting, cardiac muscle, slow twitch 2	Transport	2.30655	0.0080565
MmugDNA.22694.1.S1_at	ATPase, class I, type 8B, member 1	Transport	2.80618	0.0407441
MmugDNA.19766.1.S1_at	ATPase, Class VI, type 11B	Transport	14.6668	0.0126437
MmugDNA.5466.1.S1_s_at	ATPase, Class VI, type 11B	Transport	2.33355	0.0460078
MmugDNA.12016.1.S1_at	ATPase, Cu++ transporting, alpha polypeptide	Transport	1.76918	0.0128607
MmugDNA.10458.1.S1_at	ATPase, H+ transporting, lysosomal 42kDa, V1 subunit C1	Transport	1.58357	0.0121647
Mmu.460.1.S1_s_at	ATPase, Na+/K+ transporting, beta 1 polypeptide	Transport	2.2615	0.042662
MmugDNA.26322.1.S1_s_at	ATPase, Na+/K+ transporting, beta 1 polypeptide	Transport	3.49432	0.0127095
MmugDNA.28190.1.S1_s_at	ATP-binding cassette transporter 13	Transport	4.28134	0.019152
MmugDNA.37946.1.S1_s_at	ATP-binding cassette transporter 13	Transport	3.87718	0.0302788
MmuSTS.2680.1.S1_at	ATP-binding cassette, sub-family C (CFTR/MRP), member 3	Transport	2.70648	0.0397371
MmugDNA.41357.1.S1_at	biogenesis of lysosomal organelles complex-1, subunit 1	Transport	1.62713	0.0279438
Mmu.1351.1.S1_at	breast cancer resistance protein	Transport	2.68503	0.0340867
MmugDNA.15857.1.S1_s_at	breast cancer resistance protein	Transport	3.34553	0.0389148
MmugDNA.18925.1.S1_at	ceruloplasmin (ferroxidase)	Transport	2.70681	0.0111908
MmugDNA.1552.1.S1_at	chloride channel 3	Transport	1.72204	0.0205291
MmugDNA.18890.1.S1_at	chloride channel 5	Transport	2.44572	0.00264684
MmugDNA.3618.1.S1_at	chloride channel, nucleotide-sensitive, 1A	Transport	3.06459	0.0420223
MmugDNA.11713.1.S1_at	chloride intracellular channel 5	Transport	3.07715	0.0347447
MmugDNA.6517.1.S1_at	cholinergic receptor, nicotinic, alpha 6	Transport	3.63522	0.0264542
MmugDNA.16327.1.S1_at	dopey family member 2	Transport	1.54627	0.0204657
MmugDNA.3481.1.S1_at	dynamin binding protein	Transport	5.13584	0.0471167
MmugDNA.19273.1.S1_at	dynein, cytoplasmic 1, light intermediate chain 2	Transport	1.85632	0.0498135
MmugDNA.14717.1.S1_at	EH-domain containing 4	Transport	1.85593	0.0106672
MmugDNA.7147.1.S1_at	epsin 1	Transport	2.55699	0.0254445
MmugDNA.32237.1.S1_at	exocyst complex component 4	Transport	2.63804	0.0235616
MmugDNA.7305.1.S1_at	formin binding protein 3	Transport	1.73608	0.0173957
MmuSTS.2391.1.S1_at	gamma-aminobutyric acid (GABA) receptor, theta	Transport	2.74362	0.0449565
MmugDNA.18945.1.S1_at	glycolipid transfer protein domain containing 1	Transport	1.67634	0.0197291
MmugDNA.35182.1.S1_at	hook homolog 1	Transport	2.24913	0.0121929
MmugDNA.21899.1.S1_at	karyopherin alpha 1	Transport	1.78089	0.0113458
MmugDNA.29118.1.S1_at	kinesin family member 5B	Transport	1.6954	0.0363937
Mmu.11962.1.S1_at	lectin, mannose-binding, 1	Transport	2.247	0.0177217
MmugDNA.18553.1.S1_at	lectin, mannose-binding, 1	Transport	2.35436	0.0304104
MmugDNA.33930.1.S1_at	lin-7 homolog A (C. elegans)	Transport	5.01775	0.0425293
MmugDNA.8961.1.S1_at	myosin VI	Transport	3.60862	0.0157811
MmugDNA.22756.1.S1_at	oxysterol binding protein-like 1A	Transport	3.13357	0.0401679
MmuSTS.257.1.S1_at	potassium channel modulatory factor 1	Transport	1.7828	0.00219874
MmugDNA.8239.1.S1_at	potassium channel, subfamily T, member 2	Transport	3.08309	0.0347299
MmugDNA.28079.1.S1_at	pyroglutamyl-peptidase I	Transport	1.57934	0.00446975
MmugDNA.5490.1.S1_at	RAB6C, member RAS oncogene family; RAB6A, member RAS oncogene family; hypothetical LOC100130819; RAB6C-like	Transport	1.62447	0.0184341
MmugDNA.30033.1.S1_at	RAB7A, member RAS oncogene family	Transport	1.67477	0.000290598
MmugDNA.7255.1.S1_at	ribosomal protein L32 pseudogene 20	Transport	2.01773	0.0463741
MmuSTS.3776.1.S1_at	ring finger protein 128	Transport	3.92981	0.0352975
MmugDNA.160.1.S1_at	SAPS domain family, member 1	Transport	2.1024	0.0345784
MmugDNA.12769.1.S1_at	sarcolemma associated protein	Transport	1.58348	0.0421599
MmugDNA.13747.1.S1_at	SEC31 homolog A (S. cerevisiae)	Transport	2.01642	0.019759
MmugDNA.2894.1.S1_at	SEC31 homolog A (S. cerevisiae)	Transport	9.23885	0.0382428
MmugDNA.6071.1.S1_at	SEC31 homolog A (S. cerevisiae)	Transport	1.60372	0.0458807
MmuSTS.172.1.S1_at	SEC31 homolog A (S. cerevisiae)	Transport	1.7373	0.0290073
MmuAffx.1.1.S1_at	sex determining region Y	Transport	1.89949	0.0212341
MmugDNA.13204.1.S1_at	similar to acetyl-Coenzyme A carboxylase beta	Transport	5.26147	0.00708938
MmugDNA.12680.1.S1_at	similar to ADAM metallopeptidase domain 21 preproprotein	Transport	3.61741	0.0297433
MmugDNA.23523.1.S1_at	similar to adaptor-related protein complex 1, gamma 1 subunit isoform a	Transport	1.84692	0.00505592
Mmu.6559.1.S1_s_at	similar to Adipophilin (Adipose differentiation-related protein) (ADRP)	Transport	2.09057	0.0258932
MmugDNA.11319.1.S1_at	similar to ankyrin repeat domain 50	Transport	1.6824	0.0250923
MmugDNA.31993.1.S1_at	similar to ATPase class I type 8B member 4	Transport	2.11735	0.0341892
MmugDNA.32054.1.S1_at	similar to ATPase, Class VI, type 11A isoform b	Transport	2.30125	0.0327985
MmugDNA.19727.1.S1_at	similar to chemokine orphan receptor 1	Transport	2.01603	0.0264591
MmugDNA.37011.1.S1_at	similar to CXXC finger 6	Transport	8.39241	0.00372767
MmugDNA.22767.1.S1_at	similar to cysteine-rich motor neuron 1	Transport	5.12702	0.00670519
MmuSTS.837.1.S1_at	similar to dipeptidyl peptidase 8 isoform 3	Transport	1.54139	0.0381824
MmugDNA.39305.1.S1_at	similar to Fc fragment of IgG binding protein	Transport	2.4151	0.0356094
MmugDNA.33909.1.S1_at	similar to G protein pathway suppressor 2	Transport	3.03544	0.00638751
MmugDNA.2853.1.S1_at	similar to gene trap ROSA b-geo 22	Transport	1.54678	0.0220329
MmugDNA.34205.1.S1_at	similar to golgi phosphoprotein 2	Transport	1.51933	0.0404141
MmugDNA.2361.1.S1_at	similar to golgi SNAP receptor complex member 2 isoform A	Transport	2.06546	0.038229
MmuSTS.3928.1.S1_at	similar to immunoglobulin superfamily, member 8	Transport	2.47101	0.020733
MmugDNA.19156.1.S1_s_at	similar to kinesin family member 9 isoform 2	Transport	3.8269	0.0127902
MmugDNA.29619.1.S1_at	similar to LIM domain only protein 7	Transport	2.1833	0.0355442
MmugDNA.36281.1.S1_at	similar to lin-7 homolog B	Transport	1.75573	0.0118106
Mmu.6678.1.S1_at	similar to Metallothionein-1I (MT-1I) (Metallothionein-II)	Transport	4.61255	0.00662187
MmugDNA.30611.1.S1_at	similar to mitochondrial phosphoenolpyruvate carboxykinase 2 isoform 2 precursor	Transport	2.80704	0.0261492
MmunewRS.589.1.S1_at	similar to Olfactory receptor 8B4	Transport	4.52515	0.00873555
MmugDNA.7432.1.S1_at	similar to oxoglutarate dehydrogenase-like	Transport	2.06141	0.0490561
MmugDNA.17750.1.S1_at	similar to plasma membrane calcium ATPase 1 isoform 1b	Transport	2.35466	0.0267092
MmuSTS.3814.1.S1_at	similar to plasma membrane calcium ATPase 1 isoform 1b	Transport	2.84435	0.0218112
MmugDNA.17755.1.S1_at	similar to potassium voltage-gated channel, subfamily G, member 3 isoform 1	Transport	2.09235	0.038521
MmuSTS.1075.1.S1_at	similar to programmed cell death 6 interacting protein	Transport	2.02583	0.0345747
MmugDNA.41425.1.S1_at	similar to Protein FAM38B	Transport	2.32062	0.0219998
MmugDNA.33650.1.S1_at	similar to RAB2, member RAS oncogene family	Transport	1.68443	0.00128608
MmuSTS.3743.1.S1_at	similar to RAB26, member RAS oncogene family	Transport	1.82268	0.000563439
MmugDNA.4142.1.S1_at	similar to RAB3B, member RAS oncogene family	Transport	1.54396	0.0309768
MmugDNA.33234.1.S1_at	similar to rabaptin, RAB GTPase binding effector protein 1	Transport	2.46822	0.0349784
MmugDNA.23731.1.S1_at	similar to RAB-interacting factor	Transport	1.53179	0.0196054
MmugDNA.24529.1.S1_at	similar to RAN binding protein 2	Transport	2.74382	0.0484795
MmugDNA.21179.1.S1_at	similar to SEC22 vesicle trafficking protein homolog C isoform b	Transport	2.36018	0.0487441
MmuSTS.788.1.S1_at	similar to Shaw-related voltage-gated potassium channel protein 4 isoform a	Transport	3.29735	0.0417335
MmugDNA.40750.1.S1_s_at	similar to smooth muscle cell associated protein 5	Transport	2.14917	0.0459802
MmugDNA.9915.1.S1_at	similar to solute carrier family 25, member 36	Transport	2.58141	0.00833032
MmugDNA.14110.1.S1_at	similar to solute carrier family 35, member F2	Transport	1.58514	0.048993
MmuSTS.4013.1.S1_at	similar to solute carrier family 35, member F5	Transport	2.18967	0.0498975
MmugDNA.29275.1.S1_s_at	similar to solute carrier family 39 (zinc transporter), member 4 isoform 2	Transport	2.99366	0.0293963
MmuSTS.4038.1.S1_at	similar to solute carrier family 4 member 11	Transport	2.21694	0.00937398
MmugDNA.2015.1.S1_at	similar to solute carrier family 4, sodium bicarbonate cotransporter, member 7	Transport	2.83193	0.0380492
MmugDNA.4993.1.S1_at	similar to solute carrier family 4, sodium bicarbonate cotransporter, member 7	Transport	2.02404	0.0185938
MmuSTS.4323.1.S1_at	similar to solute carrier family 4, sodium bicarbonate cotransporter, member 7	Transport	2.19375	0.0396168
MmugDNA.9096.1.S1_at	similar to spinster-like	Transport	2.65475	0.0202965
MmugDNA.42880.1.S1_at	similar to synaptotagmin 3	Transport	3.80549	0.0335038
MmugDNA.17430.1.S1_at	similar to Transcription factor E3	Transport	2.27281	0.00326589
MmugDNA.3743.1.S1_at	similar to transmembrane and coiled-coil domains 3	Transport	1.87353	0.0439694
MmugDNA.40945.1.S1_at	similar to Transmembrane emp24 domain-containing protein 5 precursor	Transport	1.70295	0.00751188
MmuSTS.237.1.S1_s_at	similar to transmembrane protein 38A	Transport	1.92987	0.00633289
MmugDNA.201.1.S1_s_at	similar to tumor suppressing subtransferable candidate 5	Transport	2.00291	0.0328014
MmuSTS.4725.1.S1_at	similar to vacuolar protein sorting 13A isoform A	Transport	2.39876	0.0208085
MmugDNA.31053.1.S1_at	similar to vacuolar protein sorting 35	Transport	2.65116	0.0382355
MmugDNA.6711.1.S1_at	similar to vacuolar protein sorting 35	Transport	1.8784	0.0157349
MmugDNA.15244.1.S1_at	solute carrier family 12 (potassium/chloride transporters), member 6	Transport	2.27522	0.0440853
MmugDNA.1368.1.S1_at	solute carrier family 13 (sodium-dependent dicarboxylate transporter), member 3	Transport	1.60547	0.0462883
MmuSTS.3826.1.S1_at	solute carrier family 15 (oligopeptide transporter), member 1	Transport	3.36384	0.0441018
MmugDNA.34347.1.S1_s_at	solute carrier family 25, member 13 (citrin)	Transport	2.43224	0.00288079
MmugDNA.22043.1.S1_at	solute carrier family 25, member 46	Transport	2.04653	0.000897272
MmugDNA.27202.1.S1_at	solute carrier family 26 (sulfate transporter), member 1	Transport	2.82968	0.0323259
MmuSTS.3856.1.S1_at	solute carrier family 26 (sulfate transporter), member 2	Transport	3.68309	0.0165935
MmugDNA.19586.1.S1_at	solute carrier family 26, member 3	Transport	3.31483	0.0268522
MmugDNA.3460.1.S1_at	solute carrier family 3 (cystine, dibasic and neutral amino acid transporters, activator of cystine, dibasic and neutral amino acid transport), member 1	Transport	3.94051	0.0234557
Mmu.7190.1.A1_at	solute carrier family 31 (copper transporters), member 1	Transport	2.6951	0.00798798
MmugDNA.37638.1.S1_at	solute carrier family 31 (copper transporters), member 1	Transport	2.05074	0.0128326
MmugDNA.5253.1.S1_s_at	solute carrier family 35 (UDP-glucuronic acid/UDP-N-acetylgalactosamine dual transporter), member D1	Transport	2.14712	0.0341734
MmugDNA.16123.1.S1_at	solute carrier family 39 (zinc transporter), member 9	Transport	2.11407	0.00207942
MmugDNA.42288.1.S1_at	solute carrier family 5 (sodium/glucose cotransporter), member 12	Transport	3.17472	0.038323
MmugDNA.13903.1.S1_at	solute carrier family 6 (neurotransmitter transporter, serotonin), member 4	Transport	3.29399	0.0424227
MmugDNA.39412.1.S1_at	solute carrier family 6 (proline IMINO transporter), member 20	Transport	3.06206	0.046953
MmugDNA.39416.1.S1_at	solute carrier family 8 (sodium/calcium exchanger), member 1	Transport	2.1176	0.0315335
MmugDNA.13739.1.S1_at	sorting nexin 14	Transport	1.91901	0.0240031
MmugDNA.39163.1.S1_at	sorting nexin 15; similar to ADP-ribosylation factor-like protein 2	Transport	1.75966	0.0144848
MmugDNA.10206.1.S1_at	stress-associated endoplasmic reticulum protein family member 2	Transport	4.32547	0.0372685
MmugDNA.30214.1.S1_at	syntaxin binding protein 5-like	Transport	2.0347	0.0291436
MmugDNA.28458.1.S1_at	target of myb1-like 2 (chicken)	Transport	1.68408	0.0403241
MmuSTS.146.1.S1_at	trafficking protein particle complex 2	Transport	1.74358	0.00913158
MmugDNA.11023.1.S1_at	trafficking protein, kinesin binding 1	Transport	4.61551	0.0445513
MmugDNA.13878.1.S1_at	trans-golgi network protein 2	Transport	2.40375	0.024669
MmugDNA.9342.1.S1_at	transmembrane protein 37	Transport	1.5997	0.0377184
MmugDNA.28505.1.S1_at	unc-13 homolog B (C. elegans)	Transport	1.77422	0.00296228
MmuSTS.4465.1.S1_at	unc-13 homolog B (C. elegans)	Transport	1.77749	0.0138037
MmugDNA.15245.1.S1_at	vacuolar protein sorting 33 homolog A (S. cerevisiae); diablo homolog (Drosophila)	Transport	1.53262	0.0296072
MmunewRS.456.1.S1_at	vacuolar protein sorting 36 homolog (S. cerevisiae)	Transport	1.69487	0.025885
MmugDNA.34632.1.S1_at	vacuolar protein sorting 54 homolog (S. cerevisiae)	Transport	1.81326	0.0463985
Mmu.5766.1.S1_at	Vps20-associated 1 homolog (S. cerevisiae)	Transport	2.02895	0.0360481

## Sheet: 90 v 21_Down_90_d PI
Affymetrix ID	Gene Annotation	Functional Category	P Valuie	Fold Difference
MmugDNA.10016.1.S1_at	inhibitor of kappa light polypeptide gene enhancer in B-cells, kinase epsilon; similar to Ras association (RalGDS/AF-6) domain family 5 isoform D	Apoptosis	2.08967	0.0384349
MmuSTS.2723.1.S1_at	fibronectin leucine rich transmembrane protein 2	Cell adhesion/migration	2.64939	0.0286856
MmugDNA.141.1.S1_at	neuroligin 4, X-linked	Cell adhesion/migration	1.7548	0.0367555
MmugDNA.8040.1.S1_at	similar to melanoma cell adhesion molecule	Cell adhesion/migration	1.94446	0.0120837
MmugDNA.9310.1.S1_s_at	similar to sialic acid binding Ig-like lectin 10	Cell adhesion/migration	2.88323	0.00342981
MmugDNA.28011.1.S1_at	similar to surface glycoprotein, Ig superfamily member	Cell adhesion/migration	2.12884	0.042846
MmugDNA.41482.1.S1_at	sushi, von Willebrand factor type A, EGF and pentraxin domain containing 1	Cell adhesion/migration	3.10617	0.00536689
MmugDNA.15467.1.S1_at	tenascin C	Cell adhesion/migration	3.59318	0.0452513
MmugDNA.26320.1.S1_at	anaphase promoting complex subunit 5	Cell division/differentiation	1.58701	0.0388615
MmugDNA.15080.1.S1_at	armadillo repeat containing 10	Cell division/differentiation	2.75116	0.0118151
MmugDNA.35295.1.S1_at	centrosome and spindle pole associated protein 1	Cell division/differentiation	2.22045	0.0363799
MmugDNA.28739.1.S1_at	jagged 1	Cell division/differentiation	1.94078	0.027291
MmugDNA.15314.1.S1_at	leucine zipper, down-regulated in cancer 1	Cell division/differentiation	2.35772	0.0197192
MmugDNA.35382.1.S1_at	microtubule-actin crosslinking factor 1	Cell division/differentiation	2.84316	0.01623
MmugDNA.36995.1.S1_at	NIMA (never in mitosis gene a)- related kinase 9	Cell division/differentiation	1.60079	0.0229869
MmugDNA.5910.1.S1_at	SFRS protein kinase 3	Cell division/differentiation	1.83516	0.0389117
MmugDNA.1002.1.S1_at	similar to citron	Cell division/differentiation	1.95572	0.00971919
MmugDNA.16295.1.S1_s_at	similar to Cyclin-dependent kinase inhibitor 2A, isoforms 1/2/3 (Cyclin-dependent kinase 4 inhibitor A) (CDK4I) (p16-INK4) (p16-INK4a) (Multiple tumor suppressor 1) (MTS1)	Cell division/differentiation	2.04094	0.0473295
MmugDNA.39494.1.S1_at	spermatogenesis associated 9	Cell division/differentiation	2.14737	0.00511885
MmugDNA.35577.1.S1_at	tousled-like kinase 2	Cell division/differentiation	1.86042	0.0433539
MmugDNA.40025.1.S1_at	U2AF homology motif (UHM) kinase 1	Cell division/differentiation	2.59116	0.00867556
MmugDNA.13909.1.S1_at	WAS/WASL interacting protein family, member 3	Cell division/differentiation	2.68099	0.045158
MmugDNA.2117.1.S1_at	A kinase (PRKA) anchor protein 12	Cell signaling	2.97247	0.0183664
MmugDNA.41854.1.S1_at	bone morphogenetic protein 3	Cell signaling	2.0377	0.0156244
MmugDNA.23897.1.S1_at	bone morphogenetic protein receptor, type IA; similar to ALK-3	Cell signaling	1.80481	0.0375508
MmugDNA.12311.1.S1_at	dickkopf homolog 3 (Xenopus laevis)	Cell signaling	3.54586	0.00268519
MmugDNA.24551.1.S1_at	dual specificity phosphatase 14	Cell signaling	1.53298	0.0169301
MmugDNA.5508.1.S1_at	EPH receptor A6	Cell signaling	2.15335	0.00525115
MmugDNA.23735.1.S1_at	gastrin-releasing peptide	Cell signaling	3.39586	0.0268886
MmugDNA.14870.1.S1_at	GRB2-related adaptor protein	Cell signaling	2.066	0.0229264
MmugDNA.12515.1.S1_at	guanine nucleotide binding protein (G protein), alpha activating activity polypeptide O	Cell signaling	1.78708	0.0408381
MmugDNA.6750.1.S1_at	hedgehog interacting protein	Cell signaling	2.20706	0.0064565
MmugDNA.18711.1.S1_at	insulin-like growth factor binding protein 1	Cell signaling	2.17644	0.0250882
MmugDNA.6895.1.S1_x_at	MOB1, Mps One Binder kinase activator-like 1B (yeast)	Cell signaling	1.78659	0.0182564
MmugDNA.35779.1.S1_at	neuropeptide VF precursor	Cell signaling	1.68938	0.049959
MmugDNA.36135.1.S1_at	neuropilin 2	Cell signaling	2.29823	0.0228011
MmugDNA.39916.1.S1_at	olfactory receptor, family 5, subfamily AK, member 4 pseudogene	Cell signaling	1.53803	0.0109662
MmugDNA.3107.1.S1_at	phosducin-like	Cell signaling	3.5718	0.00893033
MmugDNA.11251.1.S1_at	potassium channel tetramerisation domain containing 12	Cell signaling	2.41333	0.0403021
MmugDNA.40456.1.S1_at	prepronociceptin	Cell signaling	2.64592	0.0426852
MmugDNA.25720.1.S1_at	protein kinase D3	Cell signaling	3.08448	0.0424339
MmugDNA.369.1.S1_at	RAP1, GTP-GDP dissociation stimulator 1	Cell signaling	1.54615	0.0476851
MmuSTS.1750.1.S1_at	receptor tyrosine kinase-like orphan receptor 2	Cell signaling	2.06669	0.0351894
MmugDNA.10726.1.S1_at	resistance to inhibitors of cholinesterase 8 homolog B (C. elegans)	Cell signaling	1.62494	0.0248331
MmugDNA.39980.1.S1_at	rhotekin 2	Cell signaling	1.90411	0.0230182
Mmu.13021.1.S1_at	ring finger protein 138	Cell signaling	2.20273	0.0300158
MmugDNA.32240.1.S1_at	SHC (Src homology 2 domain containing) transforming protein 2	Cell signaling	3.02612	0.0407629
MmuSTS.3539.1.S1_at	similar to caspase recruitment domain family, member 11	Cell signaling	1.53195	0.00100184
MmugDNA.24400.1.S1_at	similar to Cdc42 guanine nucleotide exchange factor (GEF) 9	Cell signaling	2.15109	0.0111011
MmugDNA.36756.1.S1_at	similar to centaurin, gamma 3	Cell signaling	1.7497	0.0276917
MmugDNA.1759.1.S1_s_at	similar to endothelial differentiation, sphingolipid G-protein-coupled receptor, 8	Cell signaling	2.40317	0.0163392
MmugDNA.37823.1.S1_at	similar to ephrin-A2 precursor	Cell signaling	2.54608	0.0108865
MmugDNA.29304.1.S1_at	similar to GDNF family receptor alpha 3 preproprotein	Cell signaling	2.52474	0.0255314
MmuSTS.1481.1.S1_at	similar to melanocortin 3 receptor	Cell signaling	1.84472	0.0349528
MmunewRS.346.1.S1_at	similar to Olfactory receptor 5AS1	Cell signaling	2.41339	0.00032627
MmuSTS.420.1.S1_s_at	similar to Olfactory receptor 8K1	Cell signaling	1.58912	0.0281731
MmugDNA.21999.1.S1_at	similar to rhomboid family 1	Cell signaling	2.93783	0.0261771
MmuSTS.3983.1.S1_at	similar to SHC transforming protein 1 (SH2 domain protein C1) (Src homology 2 domain-containing transforming protein C1)	Cell signaling	2.89128	0.0264239
MmugDNA.1208.1.S1_at	similar to TGF beta receptor associated protein -1	Cell signaling	1.68302	0.0460325
MmugDNA.15380.1.S1_at	taste receptor, type 2, member 13	Cell signaling	1.78974	0.0326277
MmugDNA.11561.1.S1_at	taste receptor, type 2, member 40	Cell signaling	1.78385	0.0155981
MmugDNA.20387.1.S1_at	T-cell lymphoma invasion and metastasis 1	Cell signaling	3.42412	0.0121275
MmugDNA.3462.1.S1_at	ubiquitin specific peptidase 34	Cell signaling	1.54256	0.0374152
MmugDNA.34959.1.S1_at	chromosome 16 open reading frame 75	DNA replication/repair	1.598	0.0365265
MmugDNA.22222.1.S1_at	nibrin	DNA replication/repair	1.95651	0.0307673
MmugDNA.2439.1.S1_at	RAD23 homolog B (S. cerevisiae)	DNA replication/repair	1.77119	0.00949797
Mmu.2126.1.S1_at	similar to high-mobility group box 3	DNA replication/repair	1.78633	0.0250873
MmugDNA.17010.1.S1_at	similar to high-mobility group box 3	DNA replication/repair	1.63654	0.00774425
MmugDNA.18625.1.S1_s_at	similar to PMS1 protein homolog 2 (DNA mismatch repair protein PMS2)	DNA replication/repair	1.55018	0.00450886
MmugDNA.41778.1.S1_at	caspase recruitment domain family, member 11	Immune defense/Inflammation	1.88462	0.0240305
MmugDNA.7128.1.S1_at	CD300 molecule-like family member g	Immune defense/Inflammation	2.46582	0.0330103
MmuSTS.1893.1.S1_s_at	chemokine (C-X-C motif) ligand 10	Immune defense/Inflammation	2.67695	0.00369956
MmugDNA.41372.1.S1_at	chemokine binding protein 2	Immune defense/Inflammation	2.04298	0.0377264
MmugDNA.32421.1.S1_at	nucleotide-binding oligomerization domain containing 1	Immune defense/Inflammation	1.52444	0.0350357
MmuSTS.865.1.S1_at	similar to dual oxidase 1 precursor	Immune defense/Inflammation	2.19814	0.0277374
MmugDNA.306.1.S1_at	similar to Fc receptor-like 1	Immune defense/Inflammation	1.77391	0.0094957
Mmu.13804.1.S1_s_at	similar to High affinity interleukin-8 receptor B (IL-8R B) (CXCR-2) (GRO/MGSA receptor) (IL-8 receptor type 2) (CD182 antigen) (CDw128b)	Immune defense/Inflammation	1.63252	0.0278706
MmugDNA.6561.1.S1_at	similar to NK inhibitory receptor precursor	Immune defense/Inflammation	2.52341	0.0401569
MmuSTS.2421.1.S1_at	transporter 2, ATP-binding cassette, sub-family B	Immune defense/Inflammation	1.74661	0.0378391
MmugDNA.15228.1.S1_at	AIG2-like domain 1	Metabolism	1.55372	0.0481758
MmugDNA.40879.1.S1_at	archaelysin family metallopeptidase 1	Metabolism	1.62111	0.00586988
MmugDNA.2630.1.S1_at	ATP synthase, H+ transporting, mitochondrial F1 complex, O subunit (oligomycin sensitivity conferring protein)	Metabolism	2.00169	0.0215396
Mmu.12281.1.S1_at	COP9 signalosome complex subunit 4	Metabolism	1.82411	0.0190392
MmugDNA.43043.1.S1_at	cystatin C	Metabolism	1.66694	0.0234935
Mmu.11314.1.S1_x_at	Cytochrome c oxidase subunit 1	Metabolism	2.27645	0.0195783
Mmu.1942.1.S1_at	Cytochrome c oxidase subunit 1	Metabolism	2.38258	0.0421707
MmuMitochon.4.1.S1_at	Cytochrome c oxidase subunit 1	Metabolism	2.01751	0.0263962
MmugDNA.32099.1.S1_at	deoxyguanosine kinase	Metabolism	1.57508	0.0278616
MmugDNA.14615.1.S1_s_at	DPH5 homolog	Metabolism	2.37196	0.0438247
MmugDNA.1370.1.S1_at	ELOVL family member 5, elongation of long chain fatty acids (FEN1/Elo2, SUR4/Elo3-like, yeast)	Metabolism	1.52461	0.0381884
MmugDNA.1496.1.S1_s_at	fatty acid desaturase 3	Metabolism	2.08802	0.0443655
MmugDNA.16739.1.S1_at	F-box protein 41	Metabolism	1.54652	0.0472752
MmugDNA.4866.1.S1_at	glutathione peroxidase 8 (putative)	Metabolism	1.97986	0.000384089
MmugDNA.26400.1.S1_at	iduronate 2-sulfatase	Metabolism	1.90344	0.0364746
MmugDNA.25657.1.S1_s_at	kynurenine 3-monooxygenase (kynurenine 3-hydroxylase)	Metabolism	1.63394	0.0192747
MmugDNA.24833.1.S1_s_at	lactate dehydrogenase B	Metabolism	1.55262	0.0474232
MmugDNA.35776.1.S1_at	melanoma antigen family F, 1	Metabolism	1.65254	0.0278814
MmugDNA.25439.1.S1_at	NADPH oxidase 1	Metabolism	2.26891	0.00518974
MmugDNA.12781.1.S1_at	nitric oxide synthase 1 (neuronal)	Metabolism	2.52742	0.00813163
MmugDNA.18304.1.S1_at	PDZ domain containing ring finger 3	Metabolism	1.60677	0.0487757
MmugDNA.18758.1.S1_at	phosphatidylinositol transfer protein, beta	Metabolism	1.58672	0.0109425
MmugDNA.4276.1.S1_at	protein kinase, AMP-activated, gamma 2 non-catalytic subunit	Metabolism	2.63119	0.0400195
MmugDNA.5410.1.S1_at	ring finger and CCCH-type zinc finger domains 1	Metabolism	1.70363	0.0362922
Mmu.6609.1.S1_at	serpin peptidase inhibitor, clade A (alpha-1 antiproteinase, antitrypsin), member 5	Metabolism	1.80119	0.0146724
MmugDNA.18954.1.S1_at	serpin peptidase inhibitor, clade B (ovalbumin), member 6	Metabolism	2.06191	0.0276988
Mmu.15276.1.S1_s_at	similar to aldo-keto reductase family 1, member B10	Metabolism	1.90902	0.038575
Mmu.3605.1.S1_s_at	similar to COP9 signalosome complex subunit 8 (Signalosome subunit 8) (SGN8) (JAB1-containing signalosome subunit 8) (COP9 homolog) (hCOP9)	Metabolism	1.77825	0.0392511
MmugDNA.14158.1.S1_s_at	similar to COP9 signalosome complex subunit 8 (Signalosome subunit 8) (SGN8) (JAB1-containing signalosome subunit 8) (COP9 homolog) (hCOP9)	Metabolism	1.52485	0.0142988
MmugDNA.24847.1.S1_at	similar to glycine-N-acyltransferase-like 1	Metabolism	1.61656	0.00586479
MmugDNA.8421.1.S1_at	similar to PDZ domain containing RING finger 3	Metabolism	1.65633	0.0346769
MmugDNA.5590.1.S1_at	similar to succinate dehydrogenase complex, subunit C isoform 1 precursor	Metabolism	2.54452	0.0456142
MmugDNA.35449.1.S1_at	ST6 (alpha-N-acetyl-neuraminyl-2,3-beta-galactosyl-1,3)-N-acetylgalactosaminide alpha-2,6-sialyltransferase 2	Metabolism	2.89319	0.0119521
MmugDNA.40341.1.S1_at	SUMO1/sentrin specific peptidase 7	Metabolism	2.32152	0.0212566
MmugDNA.19325.1.S1_at	ubiquitin specific peptidase 49	Metabolism	1.86083	0.00384931
MmugDNA.26183.1.S1_at	ubiquitin-conjugating enzyme E2W (putative)	Metabolism	2.94594	0.0351612
MmugDNA.14235.1.S1_at	ubiquitin-like modifier activating enzyme 2	Metabolism	2.23655	0.0198216
MmugDNA.10553.1.S1_at	uroporphyrinogen III synthase	Metabolism	1.76915	0.03344
MmugDNA.32781.1.S1_at	WD repeat domain 68	Metabolism	1.54792	0.0335143
MmugDNA.5832.1.S1_at	zinc and ring finger 1	Metabolism	2.69446	0.0025606
MmugDNA.22765.1.S1_at	5'-nucleotidase domain containing 2	Other functions	1.62507	0.0320495
MmugDNA.13760.1.S1_at	AHA1, activator of heat shock 90kDa protein ATPase homolog 1	Other functions	1.5938	0.0213325
MmugDNA.36842.1.S1_at	ankyrin repeat and sterile alpha motif domain containing 1B	Other functions	2.59771	0.0347587
MmugDNA.40531.1.A1_at	chromosome 17 open reading frame 88	Other functions	1.58872	0.0212232
MmugDNA.33439.1.S1_at	chromosome 21 open reading frame 128	Other functions	2.10679	0.000297748
MmugDNA.14856.1.S1_at	chromosome 3 open reading frame 37 ortholog	Other functions	2.70504	0.0317506
MmugDNA.12636.1.S1_at	chromosome 8 open reading frame 40	Other functions	1.8153	0.00844353
MmugDNA.9004.1.S1_at	chromosome 9 open reading frame 122	Other functions	1.64435	0.0326009
MmugDNA.14932.1.S1_at	COMM domain containing 10	Other functions	1.72407	0.0345256
MmugDNA.17654.1.S1_at	COMM domain containing 10	Other functions	2.03415	0.0272763
MmugDNA.36638.1.S1_at	DCN1, defective in cullin neddylation 1, domain containing 4 (S. cerevisiae)	Other functions	1.80078	0.0462094
MmugDNA.1057.1.S1_at	DnaJ (Hsp40) homolog, subfamily A, member 1	Other functions	1.61264	0.0110246
MmugDNA.28096.1.S1_at	EF-hand calcium binding domain 7	Other functions	1.6304	0.028017
MmuSTS.593.1.S1_at	ENSMMUG00000000924	Other functions	1.53995	0.033477
MmugDNA.9563.1.S1_at	ENSMMUG00000001705	Other functions	2.30456	0.0119735
MmunewRS.395.1.S1_at	ENSMMUG00000004508	Other functions	1.96439	0.0195908
MmugDNA.41729.1.S1_at	ENSMMUG00000004615	Other functions	2.3536	0.0279283
MmugDNA.12572.1.S1_at	ENSMMUG00000005118	Other functions	1.75155	0.0131177
MmugDNA.8013.1.S1_at	ENSMMUG00000010048	Other functions	1.99807	0.0494568
MmugDNA.19191.1.S1_at	ENSMMUG00000011967	Other functions	1.91615	0.00213818
MmugDNA.11821.1.S1_at	ENSMMUG00000012202	Other functions	2.19415	0.0354662
MmugDNA.11068.1.S1_at	ENSMMUG00000012970	Other functions	1.62397	0.0402266
MmuSTS.3942.1.S1_at	ENSMMUG00000013602	Other functions	1.65734	0.031565
MmugDNA.38229.1.S1_at	ENSMMUG00000016753	Other functions	2.1941	0.0368191
MmugDNA.38229.1.S1_x_at	ENSMMUG00000016753	Other functions	2.97916	0.011986
MmugDNA.19177.1.S1_at	ENSMMUG00000017936	Other functions	2.07215	0.025444
MmugDNA.21977.1.S1_at	ENSMMUG00000019736	Other functions	2.93447	0.00713689
MmugDNA.1225.1.S1_x_at	ENSMMUG00000028918	Other functions	2.90527	0.0305598
MmugDNA.4356.1.S1_x_at	ENSMMUG00000028935	Other functions	2.68669	0.0296334
MmugDNA.16543.1.S1_x_at	ENSMMUG00000029654	Other functions	3.95001	0.0301594
MmugDNA.15772.1.S1_at	ENSMMUG00000031161	Other functions	1.5886	0.0466317
MmugDNA.27402.1.S1_at	follistatin-like 4	Other functions	4.65919	0.00219049
MmugDNA.15635.1.S1_at	glycoprotein 2 (zymogen granule membrane)	Other functions	2.83468	0.0215291
MmugDNA.25780.1.S1_at	GRB2-related adaptor protein-like	Other functions	1.749	0.00407827
MmugDNA.41219.1.S1_at	hepatocellular carcinoma-related HCRP1	Other functions	1.8783	0.0330135
MmugDNA.31669.1.S1_at	hypothetical FLJ20712	Other functions	2.94631	0.0139082
MmugDNA.24041.1.S1_at	hypothetical LOC221122	Other functions	2.16836	0.00341596
MmugDNA.32177.1.S1_at	hypothetical LOC399717	Other functions	2.08876	0.00848079
MmugDNA.1375.1.S1_at	hypothetical LOC400236	Other functions	2.19313	0.0155472
MmugDNA.25091.1.S1_at	hypothetical protein LOC100128840	Other functions	2.32972	0.0138279
MmugDNA.43505.1.S1_at	hypothetical protein LOC253805	Other functions	1.6575	0.010475
MmugDNA.3620.1.S1_at	hypothetical protein LOC283387	Other functions	2.69945	0.0276584
MmugDNA.34396.1.S1_at	hypothetical protein LOC283711	Other functions	1.95446	0.0493857
MmugDNA.39313.1.S1_at	hypothetical protein LOC284701	Other functions	2.58907	0.0227996
MmugDNA.28046.1.S1_at	hypothetical protein LOC285638	Other functions	1.96545	0.00898328
MmugDNA.9784.1.S1_at	hypothetical protein LOC339978	Other functions	1.57381	0.0238471
MmugDNA.42039.1.S1_at	hypothetical protein LOC440119	Other functions	1.94258	0.000820232
MmugDNA.26960.1.S1_at	hypothetical protein LOC694489	Other functions	2.20116	0.046379
MmugDNA.8639.1.S1_at	hypothetical protein LOC694682	Other functions	1.5918	0.00312976
MmugDNA.4621.1.S1_at	hypothetical protein LOC694935	Other functions	1.60027	0.0177547
MmugDNA.7736.1.S1_at	hypothetical protein LOC695354	Other functions	1.74271	0.00470022
MmugDNA.29804.1.S1_at	hypothetical protein LOC696291	Other functions	1.93534	0.0424105
MmugDNA.38274.1.S1_s_at	hypothetical protein LOC697893	Other functions	1.54816	0.022593
MmugDNA.4641.1.S1_at	hypothetical protein LOC698822	Other functions	2.71788	0.00783851
MmugDNA.12452.1.S1_at	hypothetical protein LOC699186	Other functions	2.13929	0.0384969
MmugDNA.2609.1.S1_at	hypothetical protein LOC699332	Other functions	3.01905	0.0353954
Mmu.7805.1.S1_at	hypothetical protein LOC700820	Other functions	2.01982	0.00183448
MmunewRS.776.1.S1_at	hypothetical protein LOC704989	Other functions	1.78167	0.0179585
MmugDNA.127.1.S1_x_at	hypothetical protein LOC705493	Other functions	2.24492	0.00617561
MmugDNA.37002.1.S1_at	hypothetical protein LOC708894	Other functions	1.74351	0.0169259
MmugDNA.38203.1.S1_at	hypothetical protein LOC709046	Other functions	2.44988	0.0378266
MmugDNA.29166.1.S1_at	hypothetical protein LOC710774	Other functions	1.77263	0.014389
MmugDNA.43588.1.S1_at	hypothetical protein LOC712570	Other functions	1.93098	0.0487346
MmugDNA.5647.1.S1_at	hypothetical protein LOC712711	Other functions	1.82672	0.00447218
MmugDNA.43152.1.S1_at	hypothetical protein LOC713830	Other functions	2.09708	0.0216083
MmugDNA.7117.1.S1_at	hypothetical protein LOC714792	Other functions	2.74724	0.00233327
MmuSTS.1286.1.S1_at	hypothetical protein LOC714800	Other functions	2.60241	0.00313212
MmugDNA.11618.1.S1_at	hypothetical protein LOC716461	Other functions	1.71656	0.0329181
MmugDNA.5107.1.S1_at	hypothetical protein LOC717803	Other functions	1.61579	0.0499375
MmugDNA.35163.1.S1_at	hypothetical protein LOC719418	Other functions	3.24419	0.0424406
Mmu.12603.1.S1_at	hypothetical protein LOC721956	Other functions	2.06869	0.0340008
MmugDNA.15717.1.S1_at	immunoglobulin superfamily, DCC subclass, member 3	Other functions	2.60093	0.0204432
MmugDNA.25799.1.S1_at	IQ motif containing with AAA domain 1	Other functions	1.62994	0.0232173
MmugDNA.16977.1.S1_at	kelch domain containing 7A	Other functions	2.58268	0.0477513
MmugDNA.12580.1.S1_at	KIAA0922	Other functions	2.05823	0.000465869
MmugDNA.3969.1.S1_at	leucine rich repeat containing 10-like	Other functions	2.27866	0.0335739
MmugDNA.34441.1.S1_at	neuron navigator 1	Other functions	1.66774	0.0298391
MmugDNA.31973.1.S1_at	NMDA receptor regulated 2	Other functions	2.34388	0.0324942
MmugDNA.17887.1.S1_s_at	nucleobindin 2	Other functions	1.90656	0.00796419
MmugDNA.15913.1.S1_at	NudC domain containing 2	Other functions	1.7131	0.0337675
MmugDNA.5805.1.S1_at	plasma kallikrein-like protein 4	Other functions	1.57851	0.018974
MmugDNA.31422.1.S1_at	protein phosphatase 1, regulatory (inhibitor) subunit 7	Other functions	1.79054	0.0140302
MmugDNA.39824.1.S1_at	protein tyrosine phosphatase, non-receptor type 23	Other functions	2.41031	0.00522803
MmugDNA.15806.1.S1_at	protein tyrosine phosphatase, non-receptor type 4 (megakaryocyte)	Other functions	2.32923	0.028982
MmugDNA.10207.1.S1_at	RAB6C, member RAS oncogene family; RAB6A, member RAS oncogene family; hypothetical LOC100130819; RAB6C-like	Other functions	1.60931	0.0326576
MmugDNA.36855.1.S1_at	RAN binding protein 3-like	Other functions	2.75294	0.0454145
MmugDNA.38243.1.S1_at	SET binding protein 1	Other functions	1.71227	0.0445321
MmugDNA.23946.1.S1_at	signal recognition particle 72kDa	Other functions	2.36571	0.023911
MmugDNA.19457.1.S1_s_at	similar to 10 kDa heat shock protein, mitochondrial (Hsp10) (10 kDa chaperonin) (CPN10)	Other functions	1.74229	0.0312053
MmugDNA.36629.1.S1_s_at	similar to ankyrin repeat domain 20 family, member A2	Other functions	2.53657	0.0474007
MmugDNA.29495.1.S1_at	similar to armadillo repeat containing 4	Other functions	2.11821	0.018414
MmugDNA.11602.1.S1_at	similar to centrosomal protein 70 kDa	Other functions	1.85729	0.00435659
MmugDNA.11790.1.S1_at	similar to CG15133-PA	Other functions	2.00649	0.0153507
MmugDNA.11280.1.S1_at	similar to chr3 synaptotagmin	Other functions	2.01501	0.0446775
MmugDNA.20008.1.S1_at	similar to chromosome 18 open reading frame 25 isoform b	Other functions	2.43375	0.0326064
MmugDNA.25958.1.S1_at	similar to DEAH (Asp-Glu-Ala-Asp/His) box polypeptide 57	Other functions	2.02528	0.0306555
MmugDNA.26189.1.S1_at	similar to dnaj-like protein	Other functions	1.63	0.0414977
MmugDNA.39669.1.S1_at	similar to EGF-like-domain, multiple 4	Other functions	1.80252	0.0370961
MmugDNA.21760.1.S1_at	similar to expressed in prostate and testis	Other functions	1.58158	0.000518512
MmugDNA.25285.1.S1_at	similar to heat shock 70kDa protein 6 (HSP70B)	Other functions	2.11584	0.0214488
MmugDNA.17165.1.S1_at	similar to immunity-related GTPase family, cinema 1	Other functions	1.98417	0.0336821
MmugDNA.11541.1.S1_at	similar to KIAA1641; similar to ankyrin repeat domain 26; ankyrin repeat domain 36B	Other functions	1.88957	0.0185023
MmugDNA.35408.1.S1_at	similar to nuclear protein in testis	Other functions	2.21566	0.0130718
MmugDNA.19540.1.S1_at	similar to olfactomedin-like 2B	Other functions	2.62158	0.0245292
MmugDNA.25480.1.S1_at	similar to Pancreatic prohormone precursor (Pancreatic polypeptide) (PP)	Other functions	2.05788	0.00733434
MmugDNA.16733.1.S1_at	similar to Phakinin (Beaded filament structural protein 2) (Lens fiber cell beaded filament protein CP 49) (CP49) (49 kDa cytoskeletal protein) (CP 47) (CP47) (Lens intermediate filament-like light) (LIFL-L)	Other functions	2.30592	0.0445691
MmugDNA.30460.1.S1_at	similar to platelet endothelial aggregation receptor 1	Other functions	1.76683	0.0258881
MmugDNA.22678.1.S1_at	similar to postsynaptic protein CRIPT	Other functions	1.87567	0.0421886
MmugDNA.31611.1.S1_at	similar to PRotein Associated with Tlr4	Other functions	1.6114	0.0362796
MmuAffx.2166.2.S1_at	similar to T-cell receptor alpha chain V region CTL-L17 precursor	Other functions	1.63228	0.0121826
MmugDNA.38015.1.S1_x_at	similar to terminal deoxynucleotidyltransferase interacting factor 1	Other functions	1.52572	0.0487405
MmugDNA.17060.1.S1_s_at	similar to transmembrane protein 64	Other functions	2.57045	0.00911518
MmugDNA.23538.1.S1_at	similar to Usher syndrome 1C binding protein 1	Other functions	2.30706	0.0427282
MmugDNA.40485.1.S1_x_at	solute carrier family 7 (cationic amino acid transporter, y+ system), member 3 pseudogene	Other functions	2.41722	0.0346777
MmugDNA.18576.1.S1_at	sperm associated antigen 6	Other functions	2.00949	0.0329653
MmugDNA.6600.1.S1_at	Src homology 2 domain containing E	Other functions	2.10063	0.00750167
MmugDNA.8727.1.S1_at	t-complex 1	Other functions	1.53278	0.0201986
MmugDNA.42892.1.S1_at	thyroid adenoma associated	Other functions	1.78167	0.0121159
MmugDNA.30303.1.S1_at	transmembrane protein 120B	Other functions	2.84675	0.00153838
MmugDNA.19235.1.S1_at	transmembrane protein 84	Other functions	1.70134	0.0356128
MmugDNA.1556.1.S1_at	TSPY-like 4	Other functions	1.54534	0.0231876
MmugDNA.3461.1.S1_at	zinc finger CCCH-type, antiviral 1-like	Other functions	1.73053	0.0437363
MmugDNA.30589.1.S1_at	formin-like 3	Regulation of cellular cytoskeleton	1.52496	0.0404994
Mmu.3708.1.S1_at	similar to bromodomain and WD repeat domain containing 2	Regulation of cellular cytoskeleton	1.86144	0.0236812
MmugDNA.36570.1.S1_at	similar to keratin 1	Regulation of cellular cytoskeleton	1.51658	0.00752993
MmugDNA.24921.1.S1_at	AF4/FMR2 family, member 3	Transcription	1.97255	0.0156739
MmugDNA.14667.1.S1_at	aryl-hydrocarbon receptor nuclear translocator 2	Transcription	2.39359	0.000373833
MmugDNA.36400.1.S1_at	aryl-hydrocarbon receptor repressor; programmed cell death 6	Transcription	2.17562	0.0148448
MmugDNA.1788.1.S1_at	exoribonuclease 1	Transcription	1.66839	0.00992093
MmugDNA.24678.1.S1_at	Friend leukemia virus integration 1	Transcription	1.62008	0.0475195
MmugDNA.13556.1.S1_at	high mobility group AT-hook 2	Transcription	3.2686	0.0109954
MmuSTS.164.1.S1_at	interferon regulatory factor 8	Transcription	1.71914	0.0321285
MmunewRS.241.1.S1_at	lin-28 homolog B (C. elegans)	Transcription	1.9988	0.0194543
MmugDNA.43112.1.S1_at	NK2 homeobox 2	Transcription	1.97914	0.000863694
MmugDNA.14872.1.S1_at	nuclear receptor coactivator 2	Transcription	1.78346	0.0287904
MmugDNA.12551.1.S1_s_at	oligodendrocyte transcription factor 1	Transcription	2.20648	0.0299355
MmugDNA.34952.1.S1_s_at	PBX/knotted 1 homeobox 2	Transcription	2.13499	0.0281058
MmugDNA.37926.1.S1_at	protein inhibitor of activated STAT, 3	Transcription	2.42982	0.0213299
MmugDNA.11698.1.S1_at	retinoic acid receptor, gamma	Transcription	1.90762	0.00283878
MmugDNA.29796.1.S1_at	RNA binding motif protein 6	Transcription	2.08187	0.0109848
MmugDNA.18234.1.S1_s_at	runt-related transcription factor 2	Transcription	1.53864	0.0312691
MmugDNA.19752.1.S1_at	similar to forkhead box F2	Transcription	1.92611	0.00271183
MmugDNA.40011.1.S1_s_at	similar to heterogeneous nuclear ribonucleoprotein A3	Transcription	1.80215	0.0251117
Mmu.13294.1.S1_at	similar to Histone-binding protein RBBP4 (Retinoblastoma-binding protein 4) (RBBP-4) (Retinoblastoma-binding protein p48) (Chromatin assembly factor 1 subunit C) (CAF-1 subunit C) (Chromatin assembly factor I p48 subunit) (CAF-I 48 kDa subunit) (CA...	Transcription	1.56615	0.0179128
MmugDNA.1055.1.S1_at	similar to Homeobox protein Hox-D13 (Hox-4.8)	Transcription	1.91878	0.029452
MmuSTS.1547.1.S1_x_at	similar to Homeobox protein MSX-2 (Hox-8)	Transcription	1.5399	0.0368228
MmuSTS.3904.1.S1_at	similar to recombining binding protein L	Transcription	2.05788	0.029694
MmugDNA.2704.1.S1_at	similar to small nuclear ribonucleoprotein polypeptide G	Transcription	1.93876	0.0217602
MmugDNA.25306.1.S1_at	similar to SRY-box containing gene 12	Transcription	2.29207	0.0207671
MmugDNA.7644.1.S1_at	similar to TBP-1 interacting protein isoform 1	Transcription	2.28218	0.0358789
MmuSTS.4416.1.S1_at	similar to T-cell leukemia homeobox protein 1 (Homeobox protein Hox-11) (TCL-3 proto-oncogene)	Transcription	1.95194	0.029005
MmugDNA.4310.1.S1_at	similar to Transcription initiation factor TFIID subunit 9 (Transcription initiation factor TFIID 31 kDa subunit) (TAFII-31) (TAFII-32) (TAFII32) (STAF31/32)	Transcription	1.58823	0.0486194
MmugDNA.12633.1.S1_at	similar to zinc finger protein 668	Transcription	2.50807	0.0468113
MmugDNA.18660.1.S1_at	similar to zinc finger protein interacting with K protein 1	Transcription	2.3843	0.0161137
Mmu.2804.1.S1_at	SOX9	Transcription	3.28398	0.00146936
MmugDNA.26127.1.S1_at	SRY (sex determining region Y)-box 2	Transcription	2.69535	0.0422183
MmugDNA.14759.1.S1_s_at	thioredoxin-like 4A	Transcription	1.56101	0.0473576
MmuSTS.999.1.S1_at	v-myc myelocytomatosis viral oncogene homolog (avian)	Transcription	1.96849	0.0487594
MmugDNA.2344.1.S1_at	zinc finger E-box binding homeobox 2	Transcription	3.32902	0.0143084
MmugDNA.7224.1.S1_at	zinc finger homeobox 3; hypothetical LOC100132068	Transcription	1.78272	0.0276194
MmugDNA.40335.1.S1_at	zinc finger protein 286A	Transcription	1.79421	0.0353152
MmugDNA.41898.1.S1_at	zinc finger protein 438	Transcription	2.60467	0.0195362
MmugDNA.15787.1.S1_at	zinc finger protein 710	Transcription	1.95098	0.0307478
MmugDNA.41411.1.S1_at	zinc finger protein 789	Transcription	2.53376	0.0382175
MmugDNA.38368.1.S1_at	eukaryotic translation initiation factor 3, subunit H	Translation	1.66156	0.0290415
MmugDNA.42042.1.S1_at	histidyl-tRNA synthetase 2, mitochondrial (putative); D-tyrosyl-tRNA deacylase 1 homolog (S. cerevisiae)	Translation	2.2837	0.0327023
MmugDNA.12293.1.S1_at	mitochondrial ribosomal protein S21	Translation	1.79316	0.00380618
MmugDNA.20168.1.S1_at	mitochondrial ribosomal protein S30	Translation	2.16357	2.34377e-06
MmugDNA.4225.1.S1_at	mitochondrial ribosome recycling factor	Translation	1.92047	0.0375251
MmugDNA.25765.1.S1_at	ribosomal protein L23 pseudogene 6; ribosomal protein L23	Translation	1.63671	0.0283871
MmugDNA.26668.1.S1_s_at	similar to 40S ribosomal protein S10	Translation	1.75873	0.0272144
MmugDNA.14768.1.S1_at	similar to 40S ribosomal protein S4, X isoform	Translation	2.37136	0.00632889
MmugDNA.3953.1.S1_x_at	similar to 40S ribosomal protein S4, X isoform	Translation	1.80712	0.0176097
MmuSTS.1434.1.S1_at	similar to 40S ribosomal protein SA (p40) (34/67 kDa laminin receptor)	Translation	1.58344	0.00442945
MmugDNA.38366.1.S1_at	similar to Eukaryotic translation initiation factor 3 subunit 1 (eIF-3 alpha)	Translation	1.64685	0.023034
MmugDNA.28840.1.S1_s_at	similar to eukaryotic translation initiation factor 3, subunit 12	Translation	1.51646	0.0475602
MmuSTS.3276.1.S1_at	similar to homolog of yeast ribosome biogenesis regulatory protein RRS1	Translation	1.79881	0.00723434
MmugDNA.36405.1.S1_s_at	similar to large subunit ribosomal protein L36a	Translation	1.51896	0.0374937
MmuSTS.4616.1.S1_at	similar to mitochondrial ribosomal protein L17	Translation	1.55091	0.0132934
MmugDNA.2989.1.S1_at	similar to mitochondrial ribosomal protein L20	Translation	1.70225	0.044441
Mmu.5879.1.S1_at	similar to ribosomal protein L15	Translation	1.77207	0.0461133
MmugDNA.25796.1.S1_s_at	similar to ribosomal protein L24	Translation	1.52937	0.0396394
MmugDNA.36697.1.S1_at	similar to solute carrier family 19, member 3	Translation	2.1161	0.0337732
MmugDNA.5713.1.S1_at	ataxin 2	Transport	1.77163	0.0369804
MmugDNA.14789.1.S1_at	ATPase, class II, type 9B	Transport	1.9058	0.00232107
MmuSTS.1245.1.S1_at	cellular retinoic acid binding protein 2	Transport	1.76918	0.0199289
MmugDNA.27000.1.S1_at	choroideremia-like (Rab escort protein 2)	Transport	1.62789	0.0454698
MmugDNA.5292.1.S1_at	coatomer protein complex, subunit beta 1	Transport	3.29582	0.0142983
MmugDNA.7633.1.S1_at	fracture callus 1 homolog (rat)	Transport	2.61879	0.00578592
MmunewRS.263.1.S1_at	gamma-aminobutyric acid (GABA) A receptor, beta 1	Transport	2.19636	0.0121895
MmugDNA.28449.1.S1_at	junctophilin 2	Transport	2.94049	0.00526533
MmugDNA.21919.1.S1_s_at	KDEL (Lys-Asp-Glu-Leu) endoplasmic reticulum protein retention receptor 2	Transport	1.7669	0.0372921
MmugDNA.30026.1.S1_at	lymphatic vessel endothelial hyaluronan receptor 1	Transport	2.46912	0.00183544
MmugDNA.9399.1.S1_at	POM121 membrane glycoprotein (rat)	Transport	2.52458	0.0260915
MmuSTS.774.1.S1_at	potassium voltage-gated channel, shaker-related subfamily, member 2	Transport	1.71067	0.0370845
MmugDNA.27490.1.S1_at	potassium voltage-gated channel, subfamily H (eag-related), member 7	Transport	2.68657	0.0398302
MmugDNA.17621.1.S1_at	regulating synaptic membrane exocytosis 3	Transport	1.91833	0.04353
MmugDNA.38227.1.S1_at	SEC14-like 1 (S. cerevisiae); SEC14-like 1 pseudogene	Transport	2.34397	0.0439415
MmugDNA.4256.1.S1_at	SEC23 interacting protein	Transport	3.17087	0.0205382
MmugDNA.14210.1.S1_at	Sec61 beta subunit	Transport	1.59237	0.0388194
MmugDNA.5612.1.S1_at	similar to ATPase, H+ transporting, lysosomal 14kD, V1 subunit F	Transport	1.76724	0.00484918
MmugDNA.18520.1.S1_at	similar to ATP-binding cassette, sub-family C, member 4	Transport	1.74201	0.0443671
MmugDNA.38084.1.S1_at	similar to Ca2+-dependent secretion activator isoform 3	Transport	2.44878	0.0451629
MmuSTS.281.1.S1_s_at	similar to mannose receptor, C type 2	Transport	1.8231	0.0353433
MmugDNA.33237.1.S1_at	similar to Nuclear transport factor 2 (NTF-2)	Transport	1.6489	0.0466177
MmugDNA.7159.1.S1_at	similar to retinol binding protein 5, cellular	Transport	2.12611	0.00162566
MmugDNA.9194.1.S1_at	similar to SEC22 vesicle trafficking protein-like 1	Transport	1.58944	0.034345
MmugDNA.19388.1.S1_at	similar to Sorting nexin-5	Transport	1.72643	0.0224341
MmugDNA.13389.1.S1_s_at	similar to synaptosomal-associated protein 23 isoform SNAP23B	Transport	1.8154	0.0288256
MmuSTS.2370.1.S1_at	sodium channel, nonvoltage-gated 1, beta	Transport	1.8281	0.0199397
MmugDNA.18560.1.S1_at	solute carrier family 35, member D2	Transport	1.75785	0.000645406
Mmu.14792.1.S1_at	solute carrier family 40 (iron-regulated transporter), member 1	Transport	1.94583	0.04492
MmugDNA.15735.1.S1_at	syntaxin 11	Transport	1.61528	0.0322716
MmugDNA.20676.1.S1_at	syntaxin 7	Transport	1.70792	0.00315244
MmugDNA.17148.1.S1_at	trafficking protein particle complex 2; trafficking protein particle complex 2 pseudogene 1	Transport	2.06543	0.0460972
Mmu.2984.1.S1_at	trafficking protein particle complex 4	Transport	1.6548	0.0442199
MmugDNA.39911.1.S1_at	transient receptor potential cation channel, subfamily M, member 1	Transport	2.1678	0.0202711
MmugDNA.4322.1.S1_s_at	translocase of inner mitochondrial membrane 10 homolog (yeast)	Transport	1.85198	0.00670933
MmugDNA.17469.1.S1_at	translocase of inner mitochondrial membrane 8 homolog B (yeast)	Transport	1.57116	0.0296347
MmugDNA.16784.1.S1_at	vacuolar protein sorting 24 homolog (S. cerevisiae); ring finger protein 103	Transport	1.81472	0.0453531
